# Supplementary material for: Non-invasive hydrodynamic imaging in plant roots at cellular resolution
Source: Nat Commun. 2021 Aug 3;12:4682. doi: 10.1038/s41467-021-24913-z (PMC8333316; doi:10.1038/s41467-021-24913-z)
Supplement: Supplementary file 4 — Source Data [file 41467_2021_24913_MOESM4_ESM.xlsx]

## Sheet: Fig 1CF
Figure 1 C, F			ScanLine Nr1	ScanLine Nr2	ScanLine Nr3	ScanLine Nr4	ScanLine Nr5	ScanLine Nr6	ScanLine Nr7	ScanLine Nr8	ScanLine Nr9	ScanLine Nr10	ScanLine Nr11	ScanLine Nr12	ScanLine Nr13	ScanLine Nr14	ScanLine Nr15	ScanLine Nr16	ScanLine Nr17	ScanLine Nr18	ScanLine Nr19	ScanLine Nr20	ScanLine Nr21	ScanLine Nr22	ScanLine Nr23	ScanLine Nr24	ScanLine Nr25	ScanLine Nr26	ScanLine Nr27	ScanLine Nr28	ScanLine Nr29	ScanLine Nr30	ScanLine Nr31	ScanLine Nr32	ScanLine Nr33	ScanLine Nr34	ScanLine Nr35	ScanLine Nr36	ScanLine Nr37	ScanLine Nr38	ScanLine Nr39	ScanLine Nr40	ScanLine Nr41	ScanLine Nr42	ScanLine Nr43	ScanLine Nr44	ScanLine Nr45	ScanLine Nr46	ScanLine Nr47
	Time offset (s)	è	0	32	64	96	128	160	192	224	256	288	320	352	384	416	448	480	512	544	576	608	640	672	704	736	768	800	832	864	896	928	960	992	1024	1056	1088	1120	1152	1184	1216	1248	1280	1312	1344	1376	1408	1440	1472
	ê	Position across
		plant root (mm)
	0	0	24.7288	1.07201	7.08499	205.029	65.872	0.0212947	11.4882	121.036	1.04363	2.29574	4.037	0.015516	1.14061	21.5266	98.2447	11.9714	169.613	1.33351	13.0907	0.461255	227.182	102.762	181.738	3.78546	1.32058	1.42205	19.129	96.5328	1.22597	7.99919	1.0151	25.7981	46.2599	82.6685	52.5196	17.8398	214.404	54.8426	159.252	0.47394	95.8184	18.8771	26.1474	185.192	3.48611	0.0348799	4.97559
	0.5	2	167.771	1.80404	1.99025	0.377694	169.366	0.337319	10.5732	0.142844	0.909726	19.0539	4.59665	2.98436	165.159	0.081208	36.808	138.977	0.621469	177.891	21.4037	142.346	0.513628	198.656	153.552	108.001	79.935	176.53	98.658	2.4081	26.5775	0.433806	13.8244	174.718	103.414	73.4952	0.765763	137.385	30.4447	4.30085	126.846	10.6233	191.517	2.60322	235.802	0.0207191	0.493127	108.178	0.75948
	1	4	149.762	119.76	1.85054	0.913537	1.67041	113.159	0.684797	61.8461	104.343	216.775	0.331962	3.66879	35.7568	6.35673	37.5303	27.7518	51.2884	0.216377	16.2434	0.471964	1.06828	0.322788	0.0108251	39.4738	0.404007	101.343	0.797973	168.357	0.0910282	0.432366	0.566594	0.177681	219.658	1.47453	151.948	93.1446	0.107083	1.3922	0.435714	4.04681	1.0271	0.138177	0.932073	99.1978	13.4874	118.396	164.99
	1.5	6	0.217618	12.8222	330.346	0.137867	0.18659	28.6679	2.59061	51.9624	102.278	0.575195	109.027	0.42521	63.353	144.904	114.115	58.2025	2.1016	21.7341	0.259162	41.9306	0.610532	0.825757	233.118	0.0866345	0.958247	0.284867	5.16915	0.204539	1.06528	114.951	0.502235	13.7245	67.9957	54.8586	53.8108	9.29578	120.93	5.97513	0.148156	226.068	24.2892	105.223	1.19902	109.864	10.8587	173.271	1.84257
	2	8	193.314	0.95879	0.651075	9.97721	0.00751283	8.03251	49.7079	0.513467	26.1917	0.820733	0.483324	375.017	129.641	188.399	26.1257	34.2178	14.8188	262.988	0.594057	177.039	32.6354	58.7091	0.143335	97.3661	183.014	317.068	160.722	96.2816	377.886	1.2947	28.2093	32.7603	0.126243	0.436967	143.598	0.0446661	1.7789	0.628913	35.3292	76.0401	155.726	39.4024	228.809	0.0372793	214.028	0.108503	0.133309
	2.5	10	0.977134	129.59	271.668	35.8371	135.48	26.1343	2.13857	45.254	1.2157	217.35	4.09907	18.0352	36.266	22.4513	43.4218	120.391	107.333	1.83075	119.564	25.611	0.347544	1.83015	241.015	59.8677	111.366	288.601	26.1	1.30043	208.821	206.414	88.1112	14.0115	1.4626	1.99973	0.460649	72.572	66.0617	510.291	49.3105	131.022	250.358	2.95716	0.0346361	246.831	9.27234	3.9746	2.89998
	3	12	2.13673	2.86554	28.6149	0.269714	87.6971	18.7187	17.8896	22.6377	45.4977	0.540244	79.7591	179.536	0.133714	1.57161	297.772	12.4467	73.2712	3.78032	150.823	0.167518	53.954	0.137839	59.1361	0.150035	0.0488759	182.967	23.5113	124.589	0.025168	174.956	195.551	2.85985	0.368501	0.919543	40.1637	0.0104574	0.137311	119.943	1.21615	125.329	66.8767	2.75104	32.6373	0.577974	6.44508	176.278	18.6403
	3.5	14	97.5501	61.3126	195.045	195.945	18.3838	0.13217	142.742	0.0315038	59.6779	62.8601	3.23874	32.3993	1.59937	12.7994	1.12279	1.61314	18.7894	1.16877	293.667	158.92	163.214	9.17357	7.5738	9.48774	134.169	0.237599	0.233859	102.232	306.991	229.045	294.002	10.0484	100.216	0.476771	0.187784	1.02477	15.6507	30.6346	66.0252	283.549	171.185	13.1946	5.76285	289.41	0.497781	1.46369	72.2146
	4	16	54.9072	15.1247	40.8205	186.946	0.444015	0.383375	188.231	52.0122	163.797	308.047	0.0607742	2.47492	14.7963	7.13035	118.019	0.808502	46.8661	98.2978	11.3971	29.7663	25.2674	17.3649	80.2687	133.225	1.01609	35.8552	2.71398	24.7423	1.44874	3.02142	0.260774	17.9982	1.45779	60.7864	0.309113	38.9026	177.008	0.22422	0.334575	188.725	152.889	2.49547	0.309546	44.9447	41.6221	0.294996	0.706011
	4.5	18	1.30469	153.52	47.4743	441.565	105.004	172.71	0.131287	90.4132	86.5084	204.988	23.1035	41.2341	113.731	78.7601	12.7834	0.973235	0.0915456	179.464	90.7815	37.3193	43.7504	0.140278	7.72953	115.324	21.3223	48.4379	1.29902	28.1912	8.48995	180.869	31.218	10.9006	0.729938	153.825	52.108	21.385	154.519	126.279	39.3711	155.648	197.227	93.5915	79.1242	18.5168	1.0559	96.2728	0.176217
	5	20	44.017	0.335066	0.0822722	1.0172	0.164469	0.125829	3.66508	73.1219	186.825	34.2955	1.39532	4.04055	285.255	6.41526	0.0112853	1.59721	13.5694	0.311311	6.75647	0.785589	155.491	0.175921	9.4895	152.394	1.49396	167.33	101.355	33.9911	2.40686	0.209799	57.213	220.743	60.1147	0.758712	0.928532	1.09643	1.00327	7.41456	254.884	239.005	18.5394	2.04782	38.7958	277.187	0.690832	28.0459	0.118756
	5.5	22	2.28075	34.25	54.1858	6.57623	30.9508	14.0961	6.08361	3.53892	17.9715	126.987	1.79911	16.4181	0.158636	3.11042	43.7328	0.186772	23.1266	259.115	373.162	48.5322	0.572496	175.887	46.3576	140.311	0.593211	130.101	49.2915	0.490925	1.67526	2.31827	0.968559	1.02664	3.26931	0.102609	0.000122125	53.6382	82.8056	38.0907	262.894	67.024	106.581	4.58253	111.563	327.501	0.840869	0.386603	177.006
	6	24	0.692494	228.941	0.360837	67.5588	0.275766	0.0952164	1.00951	3.72845	45.2256	233.385	406.768	1.37579	0.0164132	1.30058	167.485	1.76968	15.719	1.19158	1.25681	50.194	85.3666	98.3511	0.630883	166.797	0.38235	6.18418	2.77402	87.1768	0.0912045	1.21387	94.5767	200.607	0.55078	210.335	66.6595	335.059	0.853742	34.7809	62.5283	91.3123	110.744	27.845	243.126	167.919	18.2557	77.8412	0.51305
	6.5	26	38.3962	0.645609	0.0853035	0.50535	2.5416	21.5135	6.88597	3.15599	25.6675	1.17474	1.33516	19.3774	137.961	136.436	0.066564	0.430708	34.6584	91.5262	76.9215	0.528417	123.531	35.7565	409.53	0.504279	0.616853	37.6853	174.764	301.446	2.32578	2.62194	0.38961	0.242096	12.356	310.638	0.524945	3.7344	337.721	126.133	6.40136	0.044379	41.4269	290.65	0.166685	206.165	0.346162	267.347	0.148039
	7	28	0.625231	14.9033	106.279	0.0101909	0.302304	0.449928	10.5782	35.2698	5.2129	0.552167	0.0458982	112.513	16.2584	320.768	105.883	11.6359	213.551	36.7043	21.5033	0.562382	0.985866	0.20065	377.815	147.528	58.7145	73.0243	16.6061	36.5747	170.857	0.927481	14.3042	29.673	1.62766	0.558299	0.325819	8.71311	19.4784	71.2965	371.076	420.768	327.402	163.167	10.9014	0.829049	334.077	426.72	90.7476
	7.5	30	16.3966	54.158	6.03582	0.518135	0.567091	193.863	163.874	0.793355	166.32	108.835	135.291	84.9466	7.40643	30.9095	59.6735	0.107946	251.196	0.383458	334.785	194.062	161.546	105.242	4.50492	50.6948	234.639	223.135	253.654	1.08467	70.7144	20.401	27.769	0.173658	0.52316	58.5279	83.3211	130.77	662.025	0.554357	388.973	261.69	29.3973	116.765	319.597	70.0833	0.767312	0.72405	79.2018
	8	32	0.0132737	0.291868	0.599545	50.2666	72.5068	1.03225	16.9496	15.1458	110.507	33.2154	26.8219	0.423505	14.7402	1.15001	0.679596	66.5298	15.542	118.903	88.4395	1.7869	16.0353	4.71119	24.5737	50.0148	0.825563	0.422749	336.376	117.129	0.745262	3.45913	1.49561	0.0598861	0.552023	3.07567	3.96401	27.7875	117.679	1.20778	0.537633	97.8533	324.393	5.48902	144.638	235.433	64.6504	5.5121	33.1611
	8.5	34	1.607	0.504314	5.46892	244.581	65.0198	0.858152	64.753	128.179	1.28815	49.4142	112.378	65.4619	155.041	159.988	17.9	142.251	242.443	85.9969	578.71	245.692	425.056	87.4824	225.01	50.6319	359.808	551.16	276.954	144.461	247.526	72.2291	0.855093	165.11	72.4615	399.301	290.899	478.445	100.148	135.497	163.535	150.153	543.815	203.936	288.311	392.188	380.911	161.083	474.103
	9	36	2.15882	0.78394	30.3254	10.9544	39.9244	21.5177	232.48	310.681	71.9378	471.641	340.678	560.807	599.41	488.71	484.647	336.585	493.301	784.399	462.197	428.478	196.6	467.754	541.16	408.551	273.518	584.064	270.183	561.253	457.026	393.064	496.218	289.82	265.435	743.309	328.271	453.782	348.197	717.989	589.069	535.07	696.956	283.754	686.541	468.023	521.021	557.322	399.252
	9.5	38	1.37085	0.0825116	213.827	164.505	250.611	681.311	972.367	1422.46	1521.47	2204.83	1741.82	2455.86	2892.1	2638.02	2878.75	3012.29	2883.82	2928.67	2722.05	2149.69	2564.82	2223.87	2225.01	1979.89	2001.91	2180.87	2158.98	2243.65	2125.67	2334.78	2181.15	2355.71	2260.93	2336.97	2404.86	2468.15	2524.79	2577.31	2384.81	2215.35	1950.3	2012.51	2089.02	1956.02	1865.83	2021.79	1697.58
	10	40	0.102225	303.953	123.93	970.846	1213.47	2328.27	2938.05	3957.3	4669.74	5330.99	5587.74	5941.92	6722.01	6929.07	7047.71	7065.56	6813.58	6488.92	5950.63	5248.56	5155.32	5267.22	5031.7	4718.36	4520.45	4978.13	4763.34	4452.55	4824.22	5127.19	5499.87	5533.96	5640.1	5937.12	5997.45	6010.65	5732.67	5992.49	5724.1	4949.11	4776.49	4756.2	4426.42	4236.82	3925.2	3676.26	3947
	10.5	42	192.629	70.257	340.877	1068.3	2261.78	3721.91	5037.71	5972.4	6698.24	7830.41	8092.71	8481.07	8756.89	9229.56	9314.8	9137.44	9187.39	8619.21	8012.9	7666.36	7477.78	7469.66	7533.19	7019.07	7098.55	6895.01	7060.87	6607.9	7179.74	7427.75	7771.5	7600.14	7941.22	7756.16	8023.69	8057.84	8049.11	7717.27	7377.73	7053.83	6596.26	6499.15	6181.56	6050.98	6009.86	5748.35	5445.73
	11	44	1.7416	6.88535	391.947	1896.71	3701.55	5210.63	6474.57	7803.43	8659.69	9566.22	10003.7	10780.4	10870.7	11125.4	11181.5	11263	10935.1	10257.9	9521.35	9341.35	9434.82	9168.69	9093.96	8776.87	8895.24	8630.08	8791.05	8612.55	9214.43	9229.88	9576.64	9807.07	9725.87	9937.3	9912.78	9676.3	9921.38	9477.74	8859.32	8604.23	8520.22	8092.04	7905.15	7641.66	7531.44	7306.58	6942.69
	11.5	46	24.3064	46.0901	898.109	2486.69	4679.81	6553.8	8272.11	9984.54	11169.9	12023.9	12481	12865.1	13346.6	13774.1	14092.2	14144.5	13963.3	13485.9	13222.9	13098.3	12528.8	12711.2	12533.3	12113.4	11907.7	12109.3	12206.5	12168.7	12009.8	12459.5	12378	12699.1	12658.2	12500.2	12534.1	12503.6	12367.7	12064.4	12107.4	11642.2	11311.4	10912.7	10779.7	10488.1	10051	9975.04	9700.12
	12	48	84.1172	38.8975	1048.87	3433.45	5649.74	8170.99	10292.4	11950.2	13230.1	14390.5	15269.4	15892	16094.9	16309.9	16500.7	16835.6	16603.3	16691.5	16400.8	16218.8	16274.7	15927.9	16169.1	16092.9	15859.1	16057.1	15862.1	15531.6	15803.3	15791.1	15977.2	15727	15593.2	15738.4	15285.2	15299.9	15426.1	15317.1	14781	14792.7	14390.3	14227	14021.4	13762.4	13518.7	13581.5	13386.8
	12.5	50	18.9804	162.664	1232.81	3627.06	6528.91	8584.8	10743.9	12766.9	14088.5	15006.7	15898	16323.7	16885.2	17147.5	17463.6	17379.8	17715.7	17034	17371	17299.3	16972.6	17060.4	17228.3	16548.7	16870.8	16889.9	16622.7	16668	16771.1	17080.7	16826.8	16682.2	16603	16357.7	16320.9	16100.8	15681.7	15364.5	15616.6	15359.3	15120.4	15035.1	14696.4	14765.7	14336.9	14459.8	14414.5
	13	52	239.18	23.0362	1431.57	4152.52	6322.43	8702.67	10962	12643.7	14304.3	15266.4	15869.6	16450.4	17205.3	16889.8	17460.3	17621.2	17343.8	17390.8	17137.3	17234.6	17437.4	16781.9	17191.3	17006.3	16927.6	16897.1	17277.7	16730.6	16910.4	16749	16848.2	16425.6	16563.6	16429.4	16128.3	16312	15869.4	15552.2	15736.9	15397.4	15246.6	14828.6	14829.2	14702.8	14367.2	14569.6	14243.1
	13.5	54	1.56388	1.26451	1437.66	4249.25	6542.13	9052.83	11078.1	12672.6	14252.6	15428.5	16089.3	16483.8	16979.5	17388.6	17555.1	17423.2	17709.9	17227.3	17747.5	17288.5	17547.5	17223.3	17191.8	17163.4	17053.4	17068.5	16999.9	17093	17154.8	16755.3	16822.4	16713	16621.3	16467.6	16254.6	16247.7	16112.4	15989.5	15805.4	15555	15408.5	15287.5	15166.5	14877.5	14903.5	14794.7	14543.2
	14	56	1.51724	7.45699	1538.81	4254.83	7187.36	9742.22	11890	13169.5	14747.4	15669	16393.5	16868.7	17175.4	17307.4	17383.9	17565.1	17758.1	17453	17594	17252.2	17364.1	17637	17250.4	17090.2	17164	17149.3	17123.6	16924.1	17008.3	17091	17054.3	16712.7	16487.9	16337.3	16354.3	16291.5	15732.7	15571.9	15528.4	15406.5	15017.2	14644	15054.5	14467.3	14620.6	14577.7	14326.9
	14.5	58	83.458	126.893	1624.07	4391.14	6693.2	9000.23	10997.5	12287.9	13519.7	14217.2	14859.7	15363.9	15567.7	15392.9	15744.5	15882.9	16221.4	15693.9	15905.8	15696.5	15603.6	15630.6	15655.1	15697.6	15467.7	15521.9	15821.7	15759.5	15416.7	15665.1	15431	14977.4	14942.7	14587.1	14637.3	14749.6	14382.6	14203.8	14160.5	14078.3	14084.5	13113.2	13569.2	13666.5	13302.9	13417.1	13102.7
	15	60	162.191	1.24247	1160.18	3902.95	6169.71	8027.71	9666.74	10936.2	12252.2	13151.4	13668.9	13918.9	14093.2	14258.4	14594.1	14562	14563.2	14317.9	14320	14050.8	14918.6	14125.3	14549	14191.7	13837.1	13762.7	14090	14221.8	14246.4	14071	13880.5	13816.6	13609.2	13483.8	13642.4	13054.8	13445.4	12991.8	12888.9	12845.5	12742.6	12307.5	12106	12546.1	12189.9	12109.5	12005.7
	15.5	62	119.276	0.332996	913.428	3104.89	5014.4	6972.42	8723.37	10227	11230.5	12538.3	12586.7	13272.5	13468.4	13859	13897.4	13820.5	14143.3	14141.3	13781.2	13660.2	13667.7	13514.2	13669	13495.7	13532.3	13203.6	13483.6	13399.7	13537.4	13430.7	13273.7	13488.7	13210.4	12889.9	12736.7	12868.5	12859.4	12456.7	11999.7	12316.3	12157.4	11747.8	11774.7	11665.4	11693.3	11600.5	11074.2
	16	64	9.02924	0.87767	718.592	2540.02	4496.13	6356.31	8208.85	9696.06	10914.7	12112.9	12571.9	12861.4	13224.3	13385.2	13726.6	13676.3	13868.9	13394.1	13311.7	12857	12957.4	12883.5	12876.8	12779.8	12904	12460.6	12634.4	12510.2	12614.1	12943.2	12797.6	12713	12804.5	12659.8	12727.4	12232.5	12703.6	12293	12051.2	11907.8	11303.8	11359.8	11196.1	11005.7	10817.8	10877.2	10866.8
	16.5	66	2.83498	3.26056	693.545	2383.33	4253.06	6088.4	7980.16	9146.2	10858.7	11599.7	12310.5	12877.5	12993.7	13365.5	13614.9	13699.8	13633	13417.5	13231	12954.2	12954	12699.4	13052.2	12904.8	12827.8	12394.7	12592.3	12786	13125.8	12808.6	13056.5	12925.2	12609.8	12336.8	12739.5	12265.3	12350.2	12112.1	12079	11980.1	11403.1	11481.6	11365.6	11181.4	10991.3	10536.9	10696.5
	17	68	0.103015	85.5987	562.092	2364.41	4276.87	5693.19	7496.7	9260.78	10741.8	11305.6	12271.7	12938	13110.7	13150.8	13651.3	13484.3	13291.4	12936.8	12735.5	12121.3	12632.6	12328.7	12598.2	12282.6	12105.3	12184.3	12624.2	12451.3	12692.6	12813	12809.7	12696.6	12713.4	12422.6	12502.4	12308	12005.4	11542.7	11689.4	11354.6	11034.5	10600.5	10703.6	10888.2	10858.9	10446.6	10743.4
	17.5	70	111.559	8.70929	634.26	1765.36	2989.72	4915.95	6630.46	7970.8	9470.11	9614.98	10769.7	11067	11584.8	11782.6	12210.3	11841.9	11412.4	10910.9	10697.9	10714.6	10383.1	10355.5	10210.1	10479	10478.1	10272.2	10378.8	10574.5	10748.4	11146.6	11140.5	10688.4	10581.2	10962.7	11184.3	10823.6	10236.4	10234.1	10095.8	9712.51	9234.12	8969.15	9047.18	9316.22	8986.69	8666.44	8904.99
	18	72	2.64376	115.163	387.757	1021.55	2187.61	3290.61	4611.72	5869.39	6927.29	7394.53	7596.64	7866.58	8294.55	8495.24	8604.81	8549.69	7985.72	7921.4	7558.84	7500.91	7327.92	7056.31	7698.25	7452.01	7506.71	7375.17	7256.58	7821.79	7969.47	8218.09	8549.68	8397.3	8205.74	8031.78	8085.16	7893.29	7866.75	7366.17	7013	7102.51	6746.93	6525.65	6573.16	6702.03	6585.76	6119.4	6515.47
	18.5	74	121.284	72.1215	207.97	522.753	882.975	1819.95	2559.56	2531.67	2904.85	3596.89	3995.19	3627.35	3711.11	3710.17	3779.11	3662.28	3468.63	3062.05	3217.86	2974.15	3019.32	3126.67	2948.59	3064.93	3079.6	2820.46	3070.52	3186.55	3445.57	3546.52	3669	3363.16	3433.55	3529.71	3616.34	3259.54	3358.52	3173.76	2784.59	2935.96	2437.63	2674.45	2709.41	2586.27	2770.92	2675.28	2518.64
	19	76	3.05788	139.48	164.466	218.403	135.324	216.377	392.787	579.271	802.611	773.296	897.413	486.69	834.019	649.136	829.067	747.276	531.816	1052.11	531.164	683.962	714.792	707.017	712.914	767.116	467.12	779.436	571.124	647.14	546.929	865.306	786.168	829.049	674.307	673.272	874.39	571.968	417.132	771.614	716.403	735.256	877.785	533.86	1216.22	1182.7	616.599	627.689	642.581
	19.5	78	104.574	66.5626	301.95	108.518	63.2319	17.8664	198.496	34.849	308.066	448.294	186.464	365.353	197.501	71.505	195.223	111.561	362.321	482.675	186.797	422.606	289.47	393.663	525.203	664.525	182.255	354.899	280.787	64.8637	95.0149	601.147	558.767	659.482	61.2309	268.821	225.403	321.222	410.701	92.4558	145.787	0.695043	428.36	8.71633	637.701	439.841	186.664	135.776	144.934
	20	80	405.772	0.500266	202.798	58.2972	0.881595	186.673	181.475	35.9186	337.947	193.794	0.196402	211.048	396.58	184.185	189.352	211.997	193.427	0.996345	391.745	522.452	201.27	144.46	160.194	187.258	37.2867	420.312	557.736	463.508	0.718326	22.5738	1.63346	41.7859	71.1874	1.30086	275.507	297.99	301.202	151.26	465.38	24.4237	174.316	0.13907	313.911	1.40196	3.15748	127	11.8929
	20.5	82	122.252	1.87515	93.5339	282.919	186.367	0.576535	87.3801	19.2681	136.522	204.538	0.176478	1.32076	1.43179	185.566	330.025	87.4436	0.0678767	1.93586	71.3365	0.659089	31.7599	99.3968	238.737	7.90161	184.854	161.663	1.37396	0.356658	1.53452	0.926857	0.831463	92.1952	34.532	247.581	187.948	52.8755	237.137	191.33	471.245	71.925	0.00295614	18.5226	343.721	246.314	109.715	1.87156	3.43992
	21	84	0.700676	0.747049	0.077256	0.653279	7.1743	121.664	78.7859	75.3229	112.661	202.829	412.105	0.0102244	2.03286	89.6143	124.59	0.458933	184.762	368.24	29.2867	1.73024	275.502	0.234931	35.8908	13.7259	0.0595207	0.215837	36.7823	93.3545	6.43112	7.0829	1.57519	4.99118	171.601	21.9726	287.012	0.959608	0.296667	13.6912	360.494	85.3032	13.5432	1.75121	225.873	70.1517	167.192	5.96191	48.0612
	21.5	86	3.12752	1.30824	23.7223	104.908	30.011	0.390644	4.38065	1.69206	33.1304	36.2788	13.9384	27.113	235.532	20.0852	1.84209	0.456052	24.0923	93.5471	0.151056	113.991	0.534827	84.8902	82.7695	0.571304	6.79179	114.218	1.01457	297.892	152.078	0.609471	89.2883	9.79224	10.1706	27.8361	140.651	3.6807	316.591	7.59096	124.742	65.6323	0.150225	0.1386	152.429	144.149	20.0257	470.779	15.1036
	22	88	0.575097	46.2024	112.225	235.275	0.0788996	15.8446	65.6739	98.4432	173.138	191.34	0.0207007	1.94631	0.0279147	20.0391	232.812	0.983922	43.5618	36.4923	0.168538	128.459	151.854	0.0251269	15.6326	0.186827	5.6691	18.0146	0.695134	0.822862	67.5727	146.411	0.836878	27.841	1.20346	0.178784	250.623	189.934	149.562	19.0488	353.525	0.895406	207.839	1.07854	2.84083	169.532	3.32283	34.381	21.3668
	22.5	90	56.3403	0.0533736	19.5447	0.134149	0.354329	12.6285	262.214	24.5708	61.4455	6.52043	307.639	0.499894	0.82688	2.90674	45.8948	0.0659364	170.857	0.910183	0.943128	3.55342	9.599	53.1941	0.502771	358.272	91.3385	239.862	84.9488	58.3707	218.379	15.7689	34.0806	19.7449	147.48	3.70973	239.721	40.9226	247.973	0.0662011	0.285498	7.54351	10.5246	409.638	0.275774	69.7169	13.9608	16.6188	2.34664
	23	92	20.2738	34.9736	195.133	83.5562	156.15	2.08389	70.3132	162.623	122.456	304.174	0.141665	163.327	0.431723	0.506062	0.206887	32.6104	0.0559151	0.117274	140.734	20.0232	1.3894	138.169	83.8498	4.00181	152.48	24.3465	165.461	0.781663	40.2012	52.8481	0.107931	5.23441	2.95019	6.40548	0.190454	239.449	30.7325	0.956098	26.2217	107.977	339.29	30.2593	6.51278	7.41941	3.41913	85.0416	11.4932
	23.5	94	2.91363	1.04591	347.155	0.733109	1.63269	0.291151	133.637	15.6202	29.569	226.713	9.86797	41.3452	32.1254	2.16425	48.1348	90.8736	72.0514	181.294	84.0192	1.6248	0.313067	4.63777	13.0358	45.5192	0.441744	126.383	0.382557	193.181	0.266987	78.2334	2.04593	268.637	0.690135	152.596	20.2991	45.5621	109.649	381.618	85.9458	3.66975	0.720655	0.0663371	144.154	86.0137	87.169	72.4802	0.784935
	24	96	0.749084	1.22598	0.72943	191.588	50.2271	2.27531	6.77831	74.7501	96.793	2.9772	190.92	162.101	2.43121	0.0899264	0.170567	0.305675	152.499	164.06	258.138	1.15472	167.65	3.13262	114.695	72.1712	190.748	0.0162495	122.203	119.548	44.4415	0.0581664	3.03798	0.168299	35.1076	0.233544	16.8751	384.139	0.294727	144.382	0.111037	142.406	15.0386	0.473518	0.0436049	20.1388	22.6833	1.6979	38.7835
	24.5	98	20.7887	0.706008	127.937	4.74103	1.26044	228.375	116.6	0.207315	241.22	0.793887	113.985	88.3767	15.0878	0.716787	0.138786	10.9681	36.512	0.0183285	39.4669	2.90663	95.9411	0.427523	95.7746	0.148801	92.3057	1.26755	1.35959	0.629038	286.578	93.7967	27.1791	88.5564	0.650961	12.133	38.13	0.545388	424.816	0.776476	0.210883	118.028	268.775	23.2761	1.43043	162.138	0.330188	0.779354	0.348121
	25	100	0.97599	1.99273	0.0830659	166.596	0.115429	95.8198	38.4543	10.9364	48.5592	162.224	0.0788594	35.7447	50.4372	0.276191	185.127	12.0487	65.306	95.4403	104.36	177.976	1.61077	53.2717	72.0907	164.6	1.77588	11.8446	0.133419	134.56	132.661	115.605	115.514	0.340641	0.379413	0.530017	80.4565	0.172274	4.6136	1.80614	16.4679	93.336	147.864	0.773045	14.1461	33.5595	1.24361	1.64846	0.289289
	25.5	102	12.2402	15.6967	0.024913	272.433	1.93816	147.481	1.0616	0.260115	107.084	2.1882	134.719	8.88989	0.035588	1.28597	6.70223	338.108	197.992	17.4319	34.938	0.0973386	183.921	220.639	0.136441	0.862771	1.7611	0.688329	144.77	47.3734	29.5002	0.61811	2.95257	47.8452	1.11728	0.538379	242.082	0.241878	1.48359	6.47268	31.7661	54.3534	69.9817	59.2068	47.9484	214.188	34.8985	132.443	0.925018
	26	104	146.791	233.647	109.54	1.66382	1.88749	1.01934	1.05141	29.6222	210.439	138.912	39.5858	162.985	86.5918	1.95091	65.1398	0.899012	191.086	1.05878	173.87	37.0046	275.15	92.8686	130.469	12.4853	1.77064	7.94022	9.92069	63.8626	24.7758	71.8418	177.821	22.2349	0.287886	101.067	0.0945306	1.23982	11.4783	13.6902	170.256	89.7043	229.486	0.394189	106.296	111.487	152.328	98.638	50.4524
	26.5	106	0.0706617	1.64627	438.971	139.638	78.4975	9.00669	219.071	0.691482	231.027	28.7081	42.7831	3.33961	19.9185	90.2524	40.0502	41.3309	79.9732	43.2863	2.42189	59.2714	85.7579	178.382	0.0506892	111.894	5.74666	3.09601	50.8132	122.06	16.8285	0.245083	0.270334	0.139581	2.57114	16.6444	24.6133	158.422	0.352605	0.216457	5.12892	1.452	271.524	42.43	0.715772	0.237579	0.0143126	225.242	124.54
	27	108	0.837377	0.0984965	5.05489	121.736	0.777596	42.5346	118.223	251.962	51.5999	385.024	23.3535	1.41953	82.3787	55.7128	28.9363	1.04434	86.9213	3.12058	424.756	216.036	105.634	49.3751	45.6503	1.35303	1.14903	52.602	17.3107	0.969923	4.00267	147.02	0.0311224	32.7175	157.691	1.68358	18.6606	143.76	7.07671	2.77995	258.677	5.7416	267.111	13.9009	118.923	500.684	19.6314	1.06783	154.718
	27.5	110	19.8913	66.3469	40.3893	0.16331	1.27525	1.31375	20.0113	148.993	78.6825	43.135	75.4727	0.691502	113.676	270.674	185.739	226.859	37.7327	166.618	131.545	3.11847	35.4719	0.842605	62.3563	351.067	8.96931	27.2497	2.56295	163.149	6.82786	67.3671	240.684	406.313	109.151	72.584	253.29	0.575278	87.3114	102.089	123.245	1.46715	73.7328	4.78102	8.81322	26.2844	0.694383	4.97926	11.6111
	28	112	446.783	6.39433	81.0351	0.755361	279.736	91.537	0.0941523	49.7297	92.8036	0.469575	150.786	48.5884	84.8154	47.6103	1.2497	13.7536	59.4165	49.3547	4.88839	0.503981	3.67199	2.98821	1.43274	0.477548	339.026	122.37	0.657043	22.9519	12.6052	0.3575	29.0536	128.68	0.368464	83.3419	0.1107	0.31882	5.11271	311.103	3.15189	1.51784	2.16861	26.777	1.60687	158.47	129.466	142.002	49.8504
	28.5	114	0.0936117	278.203	81.696	0.741471	30.034	204.912	83.2698	224.915	0.689504	124.789	30.9379	0.128911	60.29	0.120561	36.579	0.342216	0.573722	0.321808	89.5068	1.41362	0.965521	233.227	1.6437	293.661	43.6988	64.682	143.482	115.414	10.6918	201.987	0.650494	0.783211	57.7025	8.42685	173.864	0.467528	106.443	0.813509	36.9163	25.4906	158.327	163.286	144.552	1.47011	0.148183	0.652204	4.97341
	29	116	0.0893704	90.0742	125.817	168.149	46.9163	131.921	195.454	0.314358	66.5528	0.0287799	2.16068	258.832	11.6346	6.85835	1.89661	79.5023	93.1744	63.6908	77.4837	82.2004	44.121	219.62	20.6675	1.45635	1.36391	1.23039	271.88	0.0199927	59.5718	0.11149	114.312	1.26295	0.634518	0.752224	0.726126	108.123	2.74634	32.8341	25.8738	112.741	0.189269	11.5693	49.3465	0.308034	0.204404	14.1408	223.945
	29.5	118	0.0648036	59.6885	98.9381	168.924	45.3356	0.264854	97.0312	0.0508614	117	137.209	8.32834	19.6065	0.110156	15.7225	0.422613	0.0341706	0.817015	149.941	51.4759	74.8593	230.8	17.65	0.276913	2.41855	6.00182	61.0908	124.273	1.31795	186.761	0.372806	16.3962	0.540257	15.5066	0.865175	0.338985	267.024	3.17491	209.009	6.12577	33.4041	103.041	0.0691966	6.7441	165.666	53.3508	374.762	161.688
[truncated: 13 more columns]

## Sheet: Fig 1EG
Figure 1 E, G			ScanLine Nr1	ScanLine Nr2	ScanLine Nr3	ScanLine Nr4	ScanLine Nr5	ScanLine Nr6	ScanLine Nr7	ScanLine Nr8	ScanLine Nr9	ScanLine Nr10	ScanLine Nr11	ScanLine Nr12	ScanLine Nr13	ScanLine Nr14	ScanLine Nr15	ScanLine Nr16	ScanLine Nr17	ScanLine Nr18	ScanLine Nr19	ScanLine Nr20	ScanLine Nr21	ScanLine Nr22	ScanLine Nr23	ScanLine Nr24	ScanLine Nr25	ScanLine Nr26	ScanLine Nr27	ScanLine Nr28	ScanLine Nr29	ScanLine Nr30	ScanLine Nr31	ScanLine Nr32	ScanLine Nr33	ScanLine Nr34	ScanLine Nr35	ScanLine Nr36	ScanLine Nr37	ScanLine Nr38	ScanLine Nr39	ScanLine Nr40	ScanLine Nr41	ScanLine Nr42	ScanLine Nr43	ScanLine Nr44	ScanLine Nr45	ScanLine Nr46	ScanLine Nr47
	Time offset (s)	è	0	32	64	96	128	160	192	224	256	288	320	352	384	416	448	480	512	544	576	608	640	672	704	736	768	800	832	864	896	928	960	992	1024	1056	1088	1120	1152	1184	1216	1248	1280	1312	1344	1376	1408	1440	1472
	ê	Position across
		plant root (mm)
	0	0	1.01939	35.9151	219.455	0.404901	38.5375	154.874	406.941	43.6852	0.856723	253.857	2.26447	0.904227	29.0131	135.145	32.1174	137.915	42.1505	27.8905	5.35184	12.023	5.13749	1.2533	0.584963	92.8379	5.40488	125.327	61.5137	1.94719	0.251688	172.124	16.9094	158.712	2.04682	88.02	0.193187	0.457693	45.1214	142.157	7.40886	165.047	16.8571	102.619	196.891	26.1345	223.922	15.8735	0.578998
	0.5	2	262.017	110.65	70.1677	6.00877	182.497	0.318443	35.765	56.7288	0.824605	1.76366	48.6307	0.00247836	0.471133	17.9371	22.7402	1.65198	1.21834	0.0398706	120.063	125.561	24.4522	33.8685	0.491937	206.447	49.7492	260.641	268.232	130.411	51.2855	0.488288	93.6778	69.395	45.2339	306.747	1.50518	29.2482	3.57708	30.9818	28.8821	122.738	9.14133	0.00886272	5.02975	46.5041	8.04247	9.34841	53.8758
	1	4	0.918506	13.9995	153.946	2.27393	0.229652	117.62	13.4299	141.099	0.375544	246.973	0.734947	11.1378	24.8862	1.11139	64.9593	1.90455	22.1556	3.59868	21.3865	51.2037	1.58933	125.54	0.353055	0.703858	38.2198	92.2626	6.12899	54.3635	66.9321	0.511569	71.1313	0.26826	2.54047	0.181676	15.2454	33.0592	96.8641	145.174	0.0728772	0.690889	63.0767	1.30821	1.48301	69.9968	0.480613	16.1859	1.01308
	1.5	6	136.538	5.74503	49.9463	87.7987	2.86291	80.5796	0.974619	0.125209	13.1467	2.59417	21.3617	51.9901	0.187302	0.99789	0.199234	104.273	291.604	1.22715	99.5635	0.0707748	87.5777	10.8671	214.025	24.0195	0.46867	34.1962	0.175438	1.28611	70.4156	112.592	248.869	14.1762	0.0148705	1.02752	92.6163	82.6205	1.55749	4.05011	111.883	309.624	12.1806	229.259	115.42	20.9581	197.07	186.274	142.235
	2	8	0.732031	4.33655	1.30085	0.194159	2.08726	37.0307	358.047	0.227625	0.522337	85.9902	217.085	19.2225	61.5754	11.6454	1.20464	90.5508	51.6364	0.147791	133.071	175.285	0.87995	0.385336	173.263	44.7241	164.489	11.3407	38.6316	1.77317	110.697	172.936	16.8074	159.115	0.554052	175.259	225.971	38.3619	21.0041	20.6656	26.6114	0.605882	39.2327	6.03615	5.94532	0.375376	363.617	0.26132	1.07887
	2.5	10	23.6352	202.768	0.327012	10.0179	36.5354	5.05088	0.0394884	47.3032	0.0429148	198.432	59.0909	4.89377	92.8448	149.079	54.6566	0.0305858	92.1145	3.13874	8.19171	0.437944	0.0209057	4.95217	2.49691	60.8481	28.6704	285.77	0.36147	299.606	3.73968	180.081	0.0814872	67.0422	2.55544	41.5341	200.196	109.096	206.352	0.575856	17.1851	17.0958	3.05499	0.424022	0.201889	1.35638	4.48501	15.0309	29.0988
	3	12	22.6394	181.508	133.57	225.069	0.980259	324.21	0.362981	4.03075	0.361919	125.448	1.33729	252.752	112.621	0.143651	0.00283403	71.872	65.1442	74.8888	54.9951	45.3554	2.64766	0.152195	3.65033	122.126	216.523	29.3154	0.577416	1.68271	40.3615	153.382	21.1894	0.32445	0.253463	111.906	181.533	171.304	0.296428	6.66274	1.29888	96.1522	13.7634	71.0713	33.8335	19.0959	142.236	0.83757	15.789
	3.5	14	39.578	0.750907	30.8075	101.547	1.75224	14.9098	0.108044	161.784	4.55849	1.50473	119.765	258.685	0.50128	3.51527	3.78827	218.485	0.24717	206.734	0.00630242	0.312728	16.833	0.125699	0.378568	73.8657	97.5437	4.44293	0.364053	335.359	0.720736	53.5746	2.13268	2.24319	1.63626	15.97	6.02019	76.1025	3.42445	1.47804	6.27243	150.083	90.2784	104.593	135.582	174.407	7.70326	10.7429	87.6483
	4	16	71.1467	160.275	11.1295	83.7621	179.644	0.828848	138.661	123.193	0.632238	6.83251	33.9694	29.5015	60.9155	0.822991	154.456	2.04522	0.071993	3.87686	3.56655	286.869	27.4022	94.9969	30.0174	24.8049	6.00284	11.2468	152.383	2.66109	8.87694	257.747	161.278	1.04577	236.597	0.0152824	97.4278	98.4001	39.5636	81.097	48.289	320.371	0.441838	138.389	182.58	66.0479	18.4642	0.244503	0.0500215
	4.5	18	79.9876	62.0669	18.7232	10.7164	13.0902	0.914373	39.9977	1.68133	0.262619	19.4498	60.6936	115.678	77.5052	0.374984	4.60019	0.593575	42.8695	48.5879	0.850932	93.7221	34.7678	43.093	8.40193	4.03872	9.97423	59.8609	0.459818	0.331316	50.9871	1.46543	0.932923	220.559	116.567	82.9469	159.424	226.685	15.8048	155.745	148.125	1.19684	86.5716	138.028	0.00538666	120.582	0.723191	61.8424	236.019
	5	20	13.1605	213.449	22.312	0.307331	8.02115	111.292	0.0435956	76.5641	0.31065	62.3509	1.32255	114.114	36.8347	0.0170276	1.11882	4.36373	0.942023	32.5777	1.93292	14.8001	135.28	1.47255	21.2591	0.273366	103.096	274.46	54.718	0.56436	1.48186	109.816	56.1205	0.541409	14.6726	324.822	30.1318	206.916	380.992	0.300048	1.63356	37.5342	30.5227	2.5238	58.0635	1.24414	135.969	0.981143	0.336481
	5.5	22	127.192	59.3833	63.6093	1.7849	0.690264	0.457035	121.005	144.909	1.06333	2.1067	171.677	0.257136	0.563764	5.06133	1.40817	0.429237	2.47284	85.2171	97.9741	2.45301	178.778	0.0386373	0.562249	32.5176	7.02695	25.1807	98.1821	0.30518	0.614068	0.959117	258.742	10.7801	254.58	136.486	1.86216	33.3848	21.3164	0.514755	9.71799	165.896	104.947	109.314	0.0563829	133.731	81.3043	1.56426	0.339893
	6	24	0.796726	19.6904	30.9446	0.255334	1.69455	127.615	0.243098	1.19461	0.13949	168.022	96.9259	112.385	4.71814	1.12772	0.845783	177.373	1.25464	0.073723	3.53449	125.541	1.61823	1.21912	317.922	99.1367	196.257	24.1523	0.0507105	135.886	45.8191	1.65034	57.483	36.7122	0.56836	0.106409	0.649031	0.686552	185.909	0.00880753	155.757	1.54586	0.348429	133.752	22.469	27.9246	1.56866	0.493175	28.1119
	6.5	26	15.4331	228.706	7.75828	99.582	133.283	1.60772	203.039	3.59593	0.737631	170.115	3.80102	0.0540754	210.632	2.25865	97.6218	78.8241	233.272	87.7543	27.2997	86.8244	266.019	102.229	0.0677814	2.49424	0.134274	10.2023	7.98516	83.0368	50.6505	289.802	313.127	11.4594	2.94247	71.6378	0.114136	0.606954	194.028	0.939049	138.95	105.312	2.31413	15.0596	1.30059	121.524	209.721	0.105968	97.5738
	7	28	2.08954	2.41819	133.683	73.4266	6.76176	138.97	164.182	102.479	51.6996	92.351	190.493	280.413	76.496	11.8426	1.31923	123.794	186.091	0.309914	60.4848	2.33896	571.048	0.882875	66.6598	0.541565	73.0992	0.769502	0.85549	3.13532	0.258416	300.026	376.683	151.548	1.96975	16.2752	89.449	2.87755	1.19577	49.0738	38.3648	9.36339	0.95141	0.590108	154.402	8.1817	50.6418	68.6146	1.69581
	7.5	30	2.36967	0.648437	7.80653	1.17139	17.0235	27.4007	199.537	70.842	64.1965	182.77	75.6116	297.321	95.1729	1.61302	0.209547	136.854	5.26377	6.37512	64.4711	40.8945	210.336	65.7732	2.12277	0.420169	0.956271	311.2	26.6526	76.4872	0.48615	1.40462	108.813	2.20424	23.0165	142.345	244.038	0.692188	16.717	38.611	440.466	183.436	290.198	36.9786	70.797	192.44	183.226	0.87614	25.9604
	8	32	89.6277	227.19	394.53	1.798	0.436402	322.755	67.7409	9.94215	1.91439	20.3374	2.76369	0.609998	47.068	1.0509	80.3059	10.0844	44.0343	29.4128	93.7433	3.86993	63.6416	52.282	1.67076	0.940861	16.2569	0.538291	1.15373	0.342643	77.0016	38.2006	400.625	66.9061	1.68213	326.484	27.1392	196.215	2.69594	173.904	177.95	66.7917	31.8094	54.2878	88.688	183.258	63.229	111.534	6.6101
	8.5	34	1.23382	1.26964	203.044	26.7692	100.021	3.98747	0.460868	262.573	0.0392281	17.1159	0.665971	3.75735	1.01434	0.657482	60.0648	0.931645	22.5357	0.778805	78.1388	2.42282	166.581	38.1687	237.464	0.761914	0.23892	0.185729	5.16898	303.545	0.219107	22.4676	361.618	180.583	0.370207	37.7897	0.882837	1.98659	104.153	1.61048	248.569	0.0461944	37.3279	0.330812	17.4012	2.28087	3.92193	1.91154	0.530858
	9	36	164.562	128.671	365.495	210.195	118.737	417.602	283.403	444.998	488.236	318.24	0.952321	0.0720724	129.031	2.91285	331.706	0.258081	0.286657	124.405	0.206764	1.62227	2.32998	1.55993	0.471007	373.939	163.889	32.0249	153.301	17.896	2.34417	235.466	1.99643	397.973	0.0823142	27.798	1.24508	2.55929	34.217	136.212	60.0801	3.04254	0.918665	95.5242	118.56	136.795	0.468821	1.39845	2.18859
	9.5	38	288.322	701.983	102.14	263.294	222.559	541.528	368.539	36.4094	8.36426	167.614	0.456742	270.272	77.1545	207.004	80.7614	56.2901	0.582456	3.20239	1.26084	272.124	0.3057	1.68913	105.563	210.082	1.31179	0.108708	129.391	135.221	17.1976	116.615	32.8385	42.9598	1.28294	0.0555312	25.8647	62.5076	1.53721	177.113	1.48634	14.5672	0.347438	52.316	0.91753	122.079	43.032	34.4685	485.087
	10	40	4029.94	3368.14	2989.68	2526.61	2336.23	1920.96	1925.84	1515.98	1234.59	1155.43	1081.59	640.575	922.843	563.898	705.494	364.355	341.542	284.371	202.336	587.824	282.306	99.2248	286.433	36.7249	0.16412	33.848	226.562	0.17812	157.79	418.662	35.1098	88.6983	2.69245	297.673	290.069	0.89288	10.8039	102.165	99.6978	218.634	237.73	0.539601	31.1585	0.535218	42.1164	66.3315	0.995831
	10.5	42	7817.95	7670.43	6815.9	5872.61	5076.36	4166.5	3287.5	2818.92	2072.1	1959.95	1577.26	1203.78	1279.43	955.431	882.031	697.177	546.919	508.228	447.005	281.204	506.375	251.881	184.746	161.113	322.833	1.10266	62.0495	0.462077	15.7599	2.49339	1.01868	47.724	0.856815	1.0529	4.51237	220.334	89.3841	38.0571	184.126	65.6048	101.14	0.819465	133.771	0.275298	29.6364	0.20526	1.88332
	11	44	9006.32	8894.33	8058.3	7466.1	5919.19	4702.87	4062.21	3035.55	2454.33	2292.91	1907.74	1504.65	1101.38	1143.1	1015.72	1014.78	727.25	587.572	527.309	409.216	247.987	227.924	346.784	119.21	360.66	142.44	501.585	1.58414	150.717	271.556	345.151	222.526	235.304	7.14096	115.91	232.572	41.7572	80.2865	37.4992	3.70294	163.797	119.842	0.79061	273.38	5.22807	8.50591	14.9224
	11.5	46	10247.6	9908.19	9659.99	8012.11	6482.98	5228.54	4261.78	3286.06	2431.65	2357.04	1715.15	1527.81	1214.15	1114.12	1072.91	746.49	707.176	862.916	353.356	294.681	373.59	350.694	179.05	331.829	214.702	58.4571	424.291	79.3843	367.957	303.342	34.7206	0.979267	52.9842	32.6043	295.504	95.3037	46.4998	81.6719	117.476	46.9293	182.884	0.0608957	127.091	31.6279	20.4295	87.3657	1.48074
	12	48	10854	10712.5	10083.2	8288.6	6793.3	5251.53	3998.95	3143.43	2542.58	2233.79	1636.47	1416.21	1430.4	789.775	1001.72	607.481	655.759	508.928	389.76	521.567	495.409	761.874	302.889	264.11	223.799	449.645	13.8601	154.015	333.344	354.586	0.676708	70.6068	18.0696	0.153891	195.772	1.20499	282.994	25.0319	232.673	197.777	64.026	189.723	92.3058	307.585	203.346	1.37125	38.3709
	12.5	50	12102.7	12086.9	10780.1	8822.62	7177.65	5876.49	4752.79	3722.28	3095.84	2708.61	2002.46	1695.7	1363.79	915.423	1127.24	796.596	785.956	823.467	521.471	350.652	437.517	301.455	297.556	361.441	104.748	362.209	65.8266	138.728	62.5858	441.233	0.65191	163.728	21.068	452.777	0.256347	112.104	565.58	4.55295	10.5815	312.582	229.359	92.4236	0.0199482	1.66042	26.3742	3.7537	1.6479
	13	52	12153.6	12165.4	10752.4	9019.3	7655.1	5840.58	4968.82	4065.25	3140.08	2977.74	2080.25	1648.96	1448.27	1261.04	932.475	850.24	672.382	593.958	508.649	314.058	407.786	238.023	280.988	386.866	532.182	92.2423	168.926	120.803	101.066	222.184	281.512	27.5603	41.9583	93.441	123.094	257.892	34.1273	3.67031	2.7312	0.967384	0.123681	100.005	1.26806	26.6486	125.733	1.12946	110.572
	13.5	54	12158.1	12328	11008.7	9143.5	7374.49	5790.21	4692	3829.1	3220.99	2477	2235.54	1737.14	1432.95	1168.89	1453.12	990.05	592.664	612.91	515.239	315.583	241.844	110.392	231.549	415.384	94.6564	250.773	0.899108	84.8834	25.121	192.876	67.9058	364.309	32.8944	81.7501	162.597	20.1931	5.08083	0.486369	0.129673	3.31137	0.241946	150.873	0.726367	0.240287	0.543383	2.29877	1.11918
	14	56	12477.3	12521.9	11430.9	9229.69	7366.63	5719.45	4808.64	4275.47	3048.11	2641.11	2248.49	1663.47	1477.69	1264.33	1225.75	684.94	683.158	674.649	416.807	415.908	176.083	179.503	298.861	247.094	254.908	554.234	200.494	50.8442	53.0113	252.27	226.551	28.1423	2.99106	116.532	1.11187	113.334	1.0994	76.1733	74.3118	32.4609	0.158069	0.682326	1.44756	84.8866	79.2996	0.0434651	1.79453
	14.5	58	11699.7	12070.9	10579.3	8703.09	7025.72	5604.25	4406.67	3674.04	3015.45	2246.01	2395.51	1566.68	1392.2	1115.69	913.013	689.935	737.23	519.274	424.323	311.115	541.452	252.07	335.817	256.805	387.518	180.853	174.324	163.578	33.1803	0.469496	154.658	69.3553	24.2279	116.622	82.6504	1.93223	172.913	0.488598	1.60774	1.04647	49.2109	0.401872	0.478201	0.364178	0.104826	29.7718	158.256
	15	60	11212.3	11632.8	10172.8	8145.17	6311.38	5237.39	4132.11	3280.9	2619.96	2012.66	1563.27	1435.65	1106.8	1069.64	873.906	751.838	818.964	390.872	401.43	273.059	333.69	334.244	308.302	67.0377	121.14	111.287	167.259	216.745	46.8411	59.5007	62.3157	229.038	0.201365	210.424	38.8727	0.231276	17.7643	135.956	0.0692818	1.48051	0.0469926	46.3358	1.0789	8.13029	28.4073	1.31367	1.80789
	15.5	62	10006.9	10144.1	8912.04	7371.16	5803.8	4416.43	3769.03	3145.39	2393.35	2131.01	1611	1295.79	1085.37	869.862	849.634	671.379	421.396	484.928	219.426	259.8	298.481	148.142	321.015	462.26	135.463	75.5393	271.901	298.015	65.752	297.798	192.091	142.085	35.2819	21.7456	154.73	0.24266	208.09	101.865	44.7148	70.624	8.59961	26.6141	9.56076	1.65927	46.0066	93.1283	0.847212
	16	64	10331.9	10147.4	9436.33	7606.79	5839.55	4628.42	3951.16	2962.55	2522.44	2122.21	1821.87	1331.82	1057.08	767.422	686.286	478.811	659.409	376.259	484.739	327.418	258.438	125.56	193.096	253.985	324.56	60.0436	216.289	42.6043	64.046	415.912	0.35872	214.672	0.0749091	97.1745	297.97	8.96703	22.5966	147.511	42.8282	64.1329	0.303242	99.0995	108.494	10.4649	91.6337	58.6902	151.048
	16.5	66	10147.6	10532.6	9421.42	7817.69	6634.58	4976.88	4196.45	3227.12	2875.38	2398.41	1708.14	1510.42	1058.94	820.809	855.563	517.29	537.784	404.965	403.646	603.328	194.784	277.841	347.699	92.192	146.881	54.7369	15.8619	465.115	365.594	204.53	206.857	8.11002	5.72273	10.2869	231.029	1.53216	30.0528	19.9967	94.5213	435.668	153.042	65.2698	206.246	175.621	1.93006	9.90798	0.92733
	17	68	10386.2	10613.6	9848.94	8286.54	6905.57	5728.76	4786.07	3969.63	3198.79	2639.94	2425.65	1936.38	1434.61	1008.28	1128.8	664.309	689.17	670.762	439.752	352.583	344.941	318.892	279.515	400.482	191.958	139.478	125.439	228.711	0.510081	300.88	196.155	0.328581	174.856	80.7679	77.0279	146.176	1.01694	117.181	103.58	112.997	0.0180746	187.604	0.0572346	64.8125	195.638	58.8189	1.33435
	17.5	70	10582.3	10408.1	10125.8	8945.03	7578.34	6051.77	5271.77	4447.28	3469.67	2776.28	2111.25	1917.67	1772.35	1097.63	1359.4	674.829	609.212	398.073	365.608	493.56	502.728	347.777	298.585	93.9687	283.744	444.922	124.783	546.648	48.8197	314.23	115.815	476.595	9.465	42.2074	140.734	2.75454	280.46	201.775	50.4518	205.662	235.602	94.4827	308.88	201.155	0.0358572	106.949	0.996255
	18	72	9674.77	9889.02	9343.69	8424.76	7537.86	6387.33	5566.76	4399.99	3652.71	2981.41	2351.24	1742.87	1758.81	1494.62	1321	871.91	767.611	569.736	447.45	511.51	429.693	229.374	278.564	128.08	154.762	0.843623	289.26	292.913	87.0896	106.876	358.663	419.002	15.6842	55.7097	349.137	14.8191	33.8481	333.805	2.19898	11.1586	0.203617	1.78324	0.30966	2.62547	36.0908	1.25488	297.669
	18.5	74	7901.02	8240.22	7535.52	7424.85	6418.25	5217.81	4557.83	3848.65	3068.12	2737.96	2233.36	1465.07	1767.54	1301.78	1078.15	677.045	625.036	536.087	372.036	448.594	322.883	238.696	265.767	243.729	646.704	246.693	421.896	100.29	305.417	491.229	83.1186	436.102	73.3383	356.932	99.493	12.4168	196.148	220.751	418.239	2.80588	367.559	16.6439	0.0124083	90.2734	17.0108	1.97835	24.6144
	19	76	5443.31	5552.27	4622.96	4970.49	4153.76	3733.45	3057.96	2631.88	1976.95	1719.16	1228.41	1306.67	985.119	778.504	609.269	716.716	526.984	316.72	712.946	178.091	197.401	158.503	450.17	46.7434	341.922	49.4735	262.278	137.307	42.1555	32.0303	65.3471	51.2031	0.413559	0.0450056	0.245984	4.74225	23.4582	49.4085	118.094	1.236	0.409683	52.6905	11.837	43.8617	0.498519	210.194	82.7116
	19.5	78	1618.47	1957.52	1152.24	1543.75	1465.79	1321.18	1277.88	1196.01	684.817	638.844	550.443	643.225	826.699	441.166	408.493	222.887	401.98	291.899	155.222	115.458	137.756	0.100171	126.073	3.25023	0.424588	224.328	72.0923	50.9758	0.192073	285.036	225.665	0.0244096	0.408169	135.125	282.29	43.131	246.713	246.6	111.765	674.548	0.88151	158.67	0.586495	303.738	140.521	288.835	77.221
	20	80	509.906	198.119	272.025	143.63	398.924	130.924	79.0332	22.6567	2.64073	29.2699	73.2188	33.2084	61.3417	0.592029	87.032	1.376	29.3088	17.045	127.609	83.5984	2.18933	0.080363	134.571	0.753265	214.888	1.23233	157.225	1.9764	57.0883	312.72	97.7644	52.2234	0.0640212	1.64008	64.8897	35.4396	331.094	89.8869	363.533	0.0507357	244.603	43.1421	318.221	168.899	20.9746	6.5059	0.284588
	20.5	82	304.291	303.851	0.971346	125.814	188.986	0.754093	105.159	2.57706	0.936233	132.246	368.644	94.1594	75.6927	195.227	0.0961661	7.76599	431.975	58.5028	36.1443	233.99	97.3795	1.26461	1.39843	1.03557	233.092	16.2356	85.1689	157.479	133.091	321.088	315.175	0.639299	91.1157	130.03	219.436	0.136226	64.0016	0.185713	124.789	0.902058	0.711727	263.083	109.358	181.618	137.464	0.511321	37.732
	21	84	158.838	186.204	111.138	28.3053	80.5275	1.68189	283.267	0.480589	1.4315	107.634	0.649557	154.986	13.3989	308.689	286.512	129.245	436.972	380.452	351.322	158.864	157.921	227.417	64.8235	0.189751	168.787	92.428	47.1701	19.2373	30.5979	138.396	65.3026	135.12	155.66	18.058	173.481	0.106424	308.711	0.0960321	0.144258	124.556	3.43383	26.1057	342.472	0.861769	42.9213	107.792	46.9894
	21.5	86	2.50219	382.793	63.7707	0.236199	102.669	41.5243	0.0440061	151.317	72.6747	105.037	1.62268	306.458	278.492	135.804	27.1179	36.7364	1.65986	0.748499	356.283	1.02612	113.47	1.34809	59.0668	149.287	1.57607	0.787169	224.494	66.7775	2.16104	3.39958	126.225	279.332	0.367382	3.2278	226.44	133.832	123.359	98.2416	0.477786	2.50198	78.3937	34.8357	38.7604	43.9333	0.206249	0.55044	128.637
	22	88	0.716628	91.7059	276.651	81.7139	0.041045	0.37525	58.3362	0.802141	27.0631	106.247	0.739166	291.064	1.46332	76.0663	260.652	104.625	94.9144	21.886	186.103	0.252056	119.75	146.696	115.789	1.56633	0.502717	0.258001	10.4977	168.812	89.4929	242.606	6.67548	55.5511	0.368021	0.668964	361.696	116.031	143.161	108.99	0.370139	152.483	81.9923	0.650997	103.692	1.31326	44.4037	1.72004	1.40461
	22.5	90	24.2649	5.37704	4.83639	3.37845	77.5067	202.102	15.2496	46.1035	47.2581	9.84359	63.363	1.34218	169.106	61.5601	285.195	46.5625	137.302	2.26955	51.4557	49.3003	70.8019	6.14355	0.772578	0.525097	125.657	53.3305	0.309439	0.667522	0.455341	58.148	27.3481	1.70416	0.668514	28.6256	0.133681	47.9524	1.44725	92.7308	382.071	176.138	9.96693	153.597	178.648	103.883	112.872	0.747248	4.79591
	23	92	0.607719	108.807	31.05	323.062	79.4259	7.65824	96.6548	156.162	330.418	206.342	0.451046	230.595	71.6345	0.631219	16.3688	0.182796	1.39926	154.363	0.213725	89.8179	35.1797	1.7184	50.8055	7.83823	0.762908	1.66473	110.173	3.39181	1.46826	2.79596	93.1913	73.1098	0.407544	19.5376	0.634671	0.567077	86.3552	122.605	255.97	357.697	123.738	216.508	1.99451	127.111	33.0053	59.2735	3.26254
	23.5	94	7.83853	142.616	130.86	0.781538	61.2244	23.9587	63.8129	4.96531	152.514	125.562	0.85432	19.8302	0.136975	155.959	70.4458	68.0389	88.1626	188.839	230.453	154.262	265.482	0.230295	28.8934	17.5514	1.96294	0.425274	46.0416	1.37863	2.39776	0.889273	132.572	1.37696	2.1484	17.5466	152.33	0.297567	2.67508	153.849	22.0249	1.16795	75.0369	426.552	60.1238	276.358	206.726	0.779698	31.0509
	24	96	1.24072	365.409	66.1727	13.4611	110.938	68.5025	12.4089	95.5979	0.832975	123.783	101.992	103.931	124.801	3.21624	74.3109	109.02	317.454	7.72901	12.1346	182.909	33.99	209.677	123.477	0.574796	35.5181	2.39121	90.6142	60.3397	1.27346	31.4554	57.7341	112.62	1.5686	94.5076	39.8531	30.9411	150.658	2.02428	74.2408	31.3259	4.68706	8.21518	14.0871	2.1018	73.6411	71.9405	1.75494
	24.5	98	0.171556	198.739	104.041	4.32062	121.139	0.151806	3.92324	154.872	0.058483	174.883	98.1918	46.2073	18.2077	0.00720956	65.8709	66.9178	84.1355	73.8909	140.91	187.69	66.4922	3.4086	6.05308	2.74736	157.514	1.77334	23.4426	15.0836	1.69625	4.64326	173.499	170.221	0.771372	44.0798	122.93	346.892	196.524	142.134	3.66714	20.0214	0.00824823	49.6024	100.019	1.57905	1.23822	14.8213	0.120857
	25	100	151.869	0.596163	18.3002	24.9506	87.9859	1.00643	0.0680459	0.662935	114.509	39.8961	9.0428	1.82819	286.065	11.4715	2.04353	1.12421	56.6237	179.064	0.760238	407.389	6.29368	67.1283	254.383	1.83661	0.866909	284.151	161.804	4.74286	42.3277	38.0756	42.5278	102.545	1.82149	171.956	1.32125	64.4598	79.5682	25.1112	63.9374	81.6582	11.5781	3.94049	0.743968	99.4915	126.581	1.17456	66.5796
	25.5	102	88.3833	74.7706	58.0882	0.0385703	0.0120245	2.39844	181.036	405.392	45.0164	20.8627	81.8558	112.492	352.11	0.171084	37.7581	0.708062	4.663	240.109	3.05789	177.289	0.602237	1.30142	4.36257	31.7361	224.127	0.975836	2.0065	13.3784	47.8927	131.644	1.85923	140.311	12.9268	0.0387494	7.24332	118.899	293.472	107.857	38.5766	63.4057	0.353444	96.3459	69.9322	344.313	274.718	88.9646	1.0485
	26	104	0.0550965	160.519	11.3217	81.4853	99.6902	201.423	4.32915	39.6861	3.10833	103.887	25.7108	3.30601	16.8848	26.1119	227.48	0.0867338	338.487	241.582	1.1924	120.947	2.7971	20.4807	0.146335	43.4981	8.96978	0.0782144	78.8784	150.634	72.7278	1.04098	5.09438	34.4188	0.863142	10.5731	22.88	471.565	160.884	34.7082	1.12242	144.858	239.681	137.237	2.20158	86.766	0.336228	71.4121	11.2909
	26.5	106	10.3334	6.09784	60.009	1.22262	345.292	3.34724	58.1753	108.966	13.4569	117.187	0.138922	106.122	162.416	189.589	135.775	8.60568	29.9044	94.5012	0.219741	1.57936	40.3034	1.2042	0.0672544	21.8393	0.435934	0.500344	225.314	0.118511	0.530292	0.0320397	3.87975	36.1296	0.69183	9.19846	12.4319	229.519	11.5584	174.001	1.12175	105.14	70.4947	147.316	78.8189	0.460291	0.380685	0.402029	211.124
	27	108	1.39164	292.705	218.257	0.201518	0.538133	0.0348195	72.5766	22.0367	76.5778	217.199	46.7354	62.8796	209.185	2.8644	203.291	106.01	6.39114	0.827695	45.4901	50.726	77.4642	210.137	0.686181	1.15115	128.277	0.115359	117.234	0.953179	97.9535	0.150229	359.073	14.4901	0.527735	245.831	0.663974	3.27469	215.203	37.3225	139.043	123.711	173.183	34.5452	40.3666	226.785	41.1069	21.36	0.0348473
	27.5	110	111.554	123.241	9.63989	105.934	321.522	0.112415	1.99498	395.131	184.783	30.5545	124.433	1.94712	1.76256	1.24976	0.109927	0.737784	112.612	120.66	18.5285	73.3177	21.8815	1.27618	245.166	0.0357634	124.687	93.6902	0.542242	196.513	1.07596	93.4601	0.569177	43.8988	0.0808457	2.11768	48.1266	149.026	0.983719	0.0271883	10.9093	4.1288	134.187	16.8297	79.3909	74.5726	0.461094	0.102773	61.9196
	28	112	186.752	12.7474	0.77205	1.67696	44.5098	167.431	42.8951	0.442445	34.9787	72.3234	2.32865	0.0605322	1.35806	88.0001	271.528	115.014	2.57633	30.7992	1.35325	2.0884	14.8711	74.0382	35.9076	21.1166	7.8684	77.2	0.807923	1.07773	0.755699	14.6868	45.1693	0.347493	119.358	1.42088	62.8837	1.63057	33.9505	6.66644	4.74477	1.02542	242.538	21.4624	19.514	144.17	24.3147	217.563	213.419
	28.5	114	8.52355	2.20648	44.3904	7.74755	27.8871	0.759376	17.449	181.747	118.408	0.0427405	147.664	428.304	326.59	145.877	102.958	37.8843	0.665016	151.955	122.233	73.8855	45.1986	210.393	53.2295	0.275793	21.6268	0.692318	10.4917	1.09966	24.0663	2.71965	0.148014	63.5716	22.0058	143.801	0.233453	117.646	228.425	2.3379	2.00738	17.0593	1.01848	0.118645	152.158	14.4839	8.8057	144.014	0.362186
	29	116	0.902027	137.016	2.11502	79.2017	0.0329367	74.0202	0.976435	39.7457	27.175	0.460354	2.58612	102.866	3.39173	93.3463	1.06365	76.7652	0.585401	13.4519	0.378393	3.07504	158.211	18.4617	0.627552	13.2082	172.37	1.85681	125.04	119.486	53.1395	18.327	1.40198	15.4736	219.838	10.165	42.9545	46.2657	3.61905	86.9529	339.066	127.058	25.2876	113.524	1.25428	14.9237	1.10178	0.379083	157.548
	29.5	118	0.136926	55.7403	2.10356	202.138	21.0688	64.7907	0.208281	21.735	18.1872	10.9595	109.253	5.03373	4.3128	106.761	5.67095	0.139399	0.200333	238.475	0.00245585	51.8826	170.819	5.90022	0.588164	37.4191	0.63285	0.259672	199.127	36.6264	0.771998	25.6248	0.806614	34.5798	61.2572	0.625765	0.119721	110.992	79.1457	214.733	27.5846	16.5475	0.0167311	96.1227	19.9962	6.06813	0.711886	2.64678	299.224
[truncated: 13 more columns]

## Sheet: Fig 2E
Figure 2 E
genotype	Lpr	Lpr Aquaporins	Residual (azide)			ctrl	azide			genotype	Lpr norm	Lpr azide norm			ctrl	azide
sgn3 x myb36	158.144				avg	144.266	-			sgn3 x myb36	1.13437			avg	1.03482	-
sgn3 x myb36	145.404				std	35.9575	-			sgn3 x myb36	1.04298			std	0.257923	-
sgn3 x myb36	111.236									sgn3 x myb36	0.7979
sgn3 x myb36	207.162									sgn3 x myb36	1.48598
sgn3 x myb36	122.906									sgn3 x myb36	0.881603
sgn3 x myb36	132.547									sgn3 x myb36	0.950757
sgn3 x myb36	142.994									sgn3 x myb36	1.0257
sgn3 x myb36	82.2166									sgn3 x myb36	0.58974
sgn3 x myb36	187.679									sgn3 x myb36	1.34622
sgn3 x myb36	152.369					ctrl	azide			sgn3 x myb36	1.09294				ctrl	azide
Col	130.673	86.106	44.5667		avg	139.412	48.1839			Col	0.937316	0.319677		avg	1	0.345623
Col	116.076	76.4876	39.5884		std	30.3959	10.0339			Col	0.832614	0.283968		std	0.21803	0.0719732
Col	180.039	118.636	61.4035							Col	1.29142	0.440448
Col	176.37	116.218	60.1519							Col	1.2651	0.43147
Col	166.813	109.921	56.8927							Col	1.19655	0.408092
Col	98.565	64.9488	33.6162							Col	0.707007	0.241129
Col	184.666	121.685	62.9815							Col	1.32461	0.451767
Col	115.282	75.9642	39.3175							Col	0.826917	0.282025
Col	138.344	91.1608	47.183							Col	0.992341	0.338444
Col	92.1387	60.7142	31.4244							Col	0.660911	0.225408
Col	137.025	90.2919	46.7332							Col	0.982882	0.335218
Col	140.274	92.4329	47.8414							Col	1.00619	0.343166
Col	172.883	113.921	58.9629							Col	1.24009	0.422941
Col	131.21	82.9846	48.2252							Col	0.941169	0.34592
Col	110.814	66.9443	43.8697			ctrl	azide			Col	0.79487	0.314678			ctrl	azide
pCASPCDEF	163.554	103.975	59.5792		avg	158.537	58.9449			pCASPCDEF	1.17317	0.427362		avg	1.13719	0.422812
pCASPCDEF	149.947	95.3247	54.6225		std	40.8604	16.4265			pCASPCDEF	1.07557	0.391808		std	0.293092	0.117827
pCASPCDEF	101.423	64.4767	36.9461							pCASPCDEF	0.727507	0.265015
pCASPCDEF	265.041	168.492	96.5487							pCASPCDEF	1.90114	0.692545
pCASPCDEF	184.131	117.056	67.0748							pCASPCDEF	1.32077	0.481128
pCASPCDEF	155.405	98.7945	56.6108							pCASPCDEF	1.11472	0.406069
pCASPCDEF	144.034	64.7398	79.2938							pCASPCDEF	1.03315	0.568775
pCASPCDEF	163.641	99.3626	64.2786							pCASPCDEF	1.1738	0.461071
pCASPCDEF	167.578	123.791	43.7875							pCASPCDEF	1.20204	0.314088
pCASPCDEF	123.702	71.6531	52.0486							pCASPCDEF	0.887313	0.373345
pCASPCDEF	120.577	68.3074	52.2692							pCASPCDEF	0.864897	0.374927
pCASPCDEF	163.411	119.132	44.2788			ctrl	azide			pCASPCDEF	1.17215	0.317612			ctrl	azide
pCASPCDEF x esb	46.896	13.0519	33.8442		avg	51.3501	37.2378			pCASPCDEF x esb	0.336386	0.242765		avg	0.368335	0.267107
pCASPCDEF x esb	46.452	12.9283	33.5237		std	7.62781	5.84804			pCASPCDEF x esb	0.3332	0.240466		std	0.0547144	0.041948
pCASPCDEF x esb	42.3935	11.7987	30.5948							pCASPCDEF x esb	0.304089	0.219457
pCASPCDEF x esb	40.9599	11.3997	29.5602							pCASPCDEF x esb	0.293806	0.212035
pCASPCDEF x esb	61.1072	17.007	44.1002							pCASPCDEF x esb	0.438322	0.316331
pCASPCDEF x esb	62.834	17.4876	45.3463							pCASPCDEF x esb	0.450708	0.32527
pCASPCDEF x esb	53.868	14.9923	38.8758							pCASPCDEF x esb	0.386396	0.278856
pCASPCDEF x esb	48.9673	13.6283	35.339							pCASPCDEF x esb	0.351243	0.253487
pCASPCDEF x esb	51.4244	6.48502	44.9393							pCASPCDEF x esb	0.368867	0.32235
pCASPCDEF x esb	58.5988	22.3445	36.2543							pCASPCDEF x esb	0.420329	0.260052

## Sheet: Fig 2F
Figure 2 F
	WT
	time (s)	Measured [D2O] (a.u.)																								Simulated [D2O] fits (a.u.)
	11	0.978001	0.993252	0.989194	0.974171	0.989424	0.991224	0.983204	0.989306	0.981979	0.990873	0.99798	0.998732	0.984846	0.991147	0.991488	0.988499	0.979068	0.990349	0.990057	0.985967	0.993754	0.987688	0.990158	0.985594	0.994072	0.992632	0.986682	0.993541	0.994397	0.993361	0.998534	0.994931	0.993719	0.995594	0.990928	0.997722	0.994739	0.990146	0.98975	0.997292	0.996075	0.998403	0.994931	0.995756	0.996674	0.994569	0.995594	0.995756
	23	0.943654	0.985777	0.944858	0.933549	0.964463	0.971134	0.96797	0.963833	0.954862	0.972069	0.973259	0.981649	0.958151	0.964985	0.963561	0.958598	0.926383	0.949593	0.954754	0.948564	0.975687	0.988685	0.970043	0.929822	0.97346	0.968057	0.946542	0.971456	0.974713	0.970782	0.99093	0.97673	0.972127	0.979279	0.961775	0.987646	0.976018	0.958926	0.957491	0.985933	0.981148	0.990397	0.97673	0.979907	0.983512	0.975367	0.979279	0.979907
	35	0.887806	0.944799	0.863122	0.875813	0.915433	0.923677	0.950172	0.921268	0.918453	0.920755	0.924578	0.935291	0.915972	0.915155	0.896631	0.911736	0.868372	0.887814	0.892243	0.899437	0.949737	0.966088	0.926797	0.883932	0.930114	0.917841	0.866194	0.925541	0.933042	0.924008	0.971387	0.937642	0.927069	0.943566	0.900096	0.963407	0.936048	0.893656	0.89043	0.95929	0.947943	0.970082	0.937642	0.945032	0.953578	0.934548	0.943566	0.945032
	47	0.831459	0.894862	0.775022	0.851476	0.864027	0.873086	0.922983	0.879095	0.889657	0.858494	0.850478	0.895129	0.880664	0.859062	0.821037	0.867715	0.839294	0.838256	0.833945	0.844344	0.918489	0.938319	0.871528	0.84394	0.874225	0.855163	0.772049	0.867083	0.878874	0.8647	0.941808	0.886087	0.869465	0.895518	0.823103	0.928566	0.883616	0.813243	0.808332	0.921812	0.902545	0.939628	0.886087	0.897865	0.911722	0.881246	0.895518	0.897865
	59	0.77166	0.834442	0.692718	0.832002	0.804188	0.807463	0.892081	0.825699	0.841677	0.797742	0.76346	0.84919	0.827252	0.799791	0.765784	0.830871	0.785613	0.806006	0.777207	0.797082	0.875856	0.893588	0.819141	0.817887	0.80869	0.783404	0.680037	0.799168	0.814961	0.796004	0.905305	0.824641	0.802337	0.837449	0.744353	0.88684	0.821344	0.731755	0.725514	0.87752	0.847067	0.902247	0.824641	0.840655	0.859775	0.818151	0.837449	0.840655
	71	0.714473	0.768983	0.600881	0.767561	0.738106	0.762325	0.852649	0.773795	0.790953	0.734177	0.674595	0.795018	0.78653	0.727819	0.722121	0.808154	0.736631	0.779243	0.734357	0.764444	0.824166	0.834251	0.767846	0.78844	0.74132	0.710863	0.596327	0.7298	0.748969	0.725986	0.862559	0.760757	0.733627	0.776495	0.669646	0.839043	0.756754	0.655104	0.647933	0.827288	0.788393	0.858643	0.760757	0.780453	0.804253	0.752856	0.776495	0.780453
	83	0.672704	0.692352	0.516058	0.722846	0.687069	0.709564	0.833959	0.729687	0.745691	0.673738	0.611786	0.748728	0.753518	0.67002	0.668798	0.764136	0.684634	0.75066	0.690745	0.730385	0.78807	0.780295	0.733561	0.745998	0.677199	0.642865	0.520161	0.664163	0.68591	0.65986	0.815286	0.699333	0.668488	0.717386	0.599497	0.787037	0.694782	0.583578	0.575762	0.773038	0.731112	0.810558	0.699333	0.721945	0.749543	0.690336	0.717386	0.721945
	95	0.639543	0.620433	0.461912	0.702125	0.639546	0.646639	0.809823	0.685943	0.689924	0.630113	0.552011	0.716852	0.729009	0.616597	0.612659	0.72887	0.647963	0.72847	0.661037	0.704375	0.756597	0.739363	0.685458	0.713374	0.616805	0.579761	0.453485	0.602689	0.626286	0.598044	0.766374	0.640914	0.607365	0.660711	0.536143	0.734032	0.635957	0.519377	0.511178	0.718133	0.675844	0.760937	0.640914	0.665729	0.696293	0.631107	0.660711	0.665729
	107	0.604702	0.556217	0.415994	0.623555	0.592115	0.594883	0.784003	0.641836	0.63256	0.590068	0.495233	0.687839	0.678623	0.54595	0.559338	0.705477	0.590973	0.725771	0.632017	0.652065	0.709212	0.701548	0.651732	0.68063	0.558175	0.51926	0.393998	0.543294	0.568218	0.53841	0.719183	0.58374	0.548216	0.604872	0.477846	0.683573	0.578481	0.460655	0.452281	0.666192	0.62111	0.713173	0.58374	0.610248	0.643182	0.573331	0.604872	0.610248
	119	0.563929	0.500492	0.368507	0.559166	0.550846	0.543083	0.737103	0.600125	0.579777	0.560595	0.445788	0.65588	0.61479	0.475583	0.490833	0.679686	0.567052	0.713443	0.598633	0.607162	0.664694	0.645353	0.614758	0.634352	0.504486	0.464524	0.33974	0.489153	0.51488	0.484135	0.674112	0.530975	0.494217	0.553009	0.4231	0.635937	0.52552	0.405822	0.397439	0.617428	0.570023	0.667645	0.530975	0.558634	0.593275	0.520176	0.553009	0.558634
	131	0.520926	0.44959	0.304356	0.523906	0.511291	0.489746	0.68381	0.562426	0.521384	0.528914	0.402155	0.620195	0.552635	0.404812	0.404917	0.634306	0.532356	0.694436	0.554672	0.573636	0.621226	0.57393	0.577564	0.578341	0.456006	0.415705	0.293052	0.440492	0.466565	0.435429	0.631442	0.482953	0.44561	0.505502	0.374572	0.59135	0.477396	0.357495	0.349242	0.572033	0.522997	0.624626	0.482953	0.511278	0.54703	0.471953	0.505502	0.511278
	143	0.478569	0.402886	0.255631	0.467391	0.470062	0.43288	0.632146	0.519255	0.463044	0.494061	0.361536	0.58404	0.490204	0.331484	0.33165	0.596217	0.505361	0.675709	0.502368	0.543826	0.573975	0.503267	0.520413	0.529775	0.412356	0.372289	0.25293	0.396883	0.422926	0.391846	0.591196	0.439372	0.40198	0.462112	0.331647	0.549742	0.433792	0.314985	0.306965	0.529887	0.479836	0.584125	0.439372	0.467956	0.504303	0.428328	0.462112	0.467956
	155	0.436416	0.353644	0.207093	0.410603	0.429922	0.380532	0.594018	0.472502	0.409223	0.460297	0.32079	0.559309	0.434316	0.276124	0.264375	0.570194	0.471488	0.641243	0.441017	0.510669	0.538874	0.440577	0.472656	0.478725	0.372939	0.333536	0.218738	0.357676	0.383404	0.352719	0.553103	0.399725	0.362697	0.422401	0.293942	0.510742	0.394184	0.277864	0.270153	0.49057	0.440153	0.545855	0.399725	0.428247	0.464774	0.388759	0.422401	0.428247
	167	0.392186	0.311052	0.176135	0.354473	0.393649	0.324379	0.546903	0.421905	0.34829	0.428469	0.281262	0.523667	0.384004	0.240484	0.209059	0.538963	0.445925	0.601583	0.390041	0.464446	0.501804	0.377968	0.429319	0.432533	0.337174	0.29876	0.189426	0.322249	0.347441	0.317414	0.517119	0.363497	0.327153	0.385905	0.260684	0.474264	0.358041	0.245301	0.237951	0.453972	0.403523	0.509764	0.363497	0.391699	0.42807	0.352704	0.385905	0.391699
	179	0.354052	0.269413	0.158244	0.305474	0.3552	0.279477	0.507876	0.370595	0.294354	0.397954	0.248584	0.491757	0.338355	0.197042	0.168368	0.498119	0.418087	0.5744	0.338524	0.422277	0.452094	0.319284	0.379986	0.390148	0.304871	0.267713	0.164081	0.290391	0.314865	0.285713	0.483187	0.330533	0.295144	0.352497	0.231153	0.440199	0.325205	0.216537	0.209578	0.419956	0.36984	0.475787	0.330533	0.358194	0.394111	0.319996	0.352497	0.358194
	191	0.302554	0.228834	0.144145	0.235219	0.325455	0.236298	0.468415	0.321415	0.25072	0.36629	0.217842	0.45349	0.281897	0.139474	0.132749	0.450589	0.389435	0.519441	0.291887	0.370501	0.393463	0.253509	0.333952	0.347106	0.27569	0.239974	0.142358	0.261732	0.285355	0.257233	0.451103	0.300545	0.266308	0.321931	0.205128	0.408284	0.295375	0.191323	0.184774	0.388228	0.338888	0.443711	0.300545	0.327495	0.36272	0.290324	0.321931	0.327495
	203	0.264161	0.196387	0.122365	0.218919	0.28752	0.203917	0.435497	0.274481	0.20804	0.336138	0.180575	0.414212	0.241829	0.0911829	0.097412	0.408738	0.366847	0.475278	0.255835	0.325576	0.347078	0.2132	0.294501	0.304878	0.249239	0.215087	0.12374	0.235856	0.258535	0.231551	0.420763	0.273182	0.240238	0.293892	0.182217	0.378376	0.268193	0.169243	0.163108	0.358627	0.310378	0.413424	0.273182	0.299294	0.333646	0.263321	0.293892	0.299294
	215	0.221195	0.164082	0.0985158	0.186839	0.239351	0.17805	0.411256	0.238502	0.17051	0.307841	0.14487	0.374398	0.209509	0.0637538	0.0691806	0.366203	0.327381	0.42905	0.235272	0.279925	0.305729	0.168758	0.259354	0.26351	0.225386	0.192886	0.107625	0.212615	0.234282	0.208517	0.392203	0.248336	0.216792	0.268287	0.161889	0.35048	0.243544	0.149746	0.144024	0.33114	0.284233	0.384959	0.248336	0.273507	0.306831	0.23887	0.268287	0.273507
	227	0.191829	0.137667	0.0785113	0.128863	0.200365	0.15271	0.382296	0.196403	0.138845	0.282151	0.11429	0.343869	0.185374	0.0474774	0.0440171	0.321186	0.292	0.396628	0.218707	0.240586	0.26758	0.144303	0.219855	0.23851	0.203833	0.173035	0.0936947	0.191699	0.21231	0.187814	0.365356	0.225736	0.195663	0.244871	0.143866	0.324485	0.221154	0.132546	0.127228	0.305637	0.260223	0.35824	0.225736	0.249891	0.282066	0.216689	0.244871	0.249891
	239	0.164715	0.109629	0.0650516	0.105565	0.164296	0.127538	0.349419	0.159745	0.111823	0.25073	0.0943106	0.309901	0.162955	0.0328265	0.0350832	0.282379	0.260219	0.359088	0.202693	0.203139	0.231369	0.114023	0.192262	0.218741	0.184266	0.155187	0.0816825	0.172779	0.192313	0.16911	0.340035	0.205089	0.176528	0.223369	0.127932	0.300173	0.200725	0.117413	0.112487	0.281881	0.238091	0.333076	0.205089	0.228177	0.259118	0.196475	0.223369	0.228177
	251	0.135021	0.088176	0.0459848	0.0910888	0.149055	0.10905	0.305257	0.128931	0.0884373	0.221398	0.0830041	0.272339	0.139422	0.0216199	0.0234835	0.250565	0.229346	0.307415	0.190221	0.171417	0.207136	0.0861391	0.172217	0.193975	0.166531	0.139171	0.0712499	0.155696	0.174142	0.152242	0.316223	0.186255	0.159228	0.203653	0.113765	0.277509	0.182115	0.10402	0.0994711	0.25983	0.217717	0.309448	0.186255	0.208242	0.23788	0.178085	0.203653	0.208242
	263	0.114336	0.0627262	0.0332896	0.0832742	0.112506	0.0932648	0.265723	0.107495	0.0718877	0.18961	0.0718195	0.239031	0.10956	0.0135491	0.0125699	0.211416	0.201098	0.283043	0.183873	0.139069	0.171659	0.0755857	0.150766	0.162401	0.150465	0.124806	0.0621508	0.14028	0.15764	0.137039	0.293828	0.169086	0.143597	0.185586	0.101124	0.256372	0.16517	0.0921234	0.0879344	0.239348	0.198972	0.287256	0.169086	0.189949	0.218236	0.161362	0.185586	0.189949
	275	0.0945004	0.0455982	0.0292984	0.0473513	0.103222	0.078335	0.255007	0.0907308	0.0633575	0.167518	0.0560129	0.223851	0.0844555	0.00509149	0.00768194	0.184177	0.171367	0.247422	0.17648	0.110095	0.1478	0.0582222	0.135321	0.131218	0.135878	0.111884	0.0542791	0.12633	0.142621	0.123299	0.272682	0.153402	0.129436	0.169001	0.0899285	0.23657	0.14971	0.0816357	0.0777872	0.220235	0.1817	0.266329	0.153402	0.173135	0.200043	0.146123	0.169001	0.173135
	287	0.0724557	0.0326716	0.0269746	0.0560709	0.0844824	0.0641619	0.235167	0.0752616	0.0502538	0.138333	0.0452123	0.199169	0.0694245	0.00452334	0.00168608	0.161965	0.157022	0.206312	0.154575	0.0872752	0.131536	0.0437731	0.115942	0.114479	0.122633	0.100258	0.0474525	0.113709	0.128951	0.110881	0.252763	0.139077	0.116609	0.15378	0.0800027	0.218072	0.135607	0.0723779	0.0688494	0.202451	0.165792	0.246646	0.139077	0.157687	0.183202	0.132238	0.15378	0.157687
	299	0.0631696	0.0329485	0.0280705	0.0655061	0.074557	0.0529033	0.223184	0.0627903	0.0470461	0.112314	0.0364947	0.174477	0.0665	0.00698701	-0.000216403	0.136973	0.137105	0.184752	0.122607	0.0779421	0.11505	0.0387431	0.0971163	0.0867419	0.11067	0.0898556	0.0414777	0.10235	0.116575	0.0997183	0.234042	0.12606	0.105051	0.13988	0.0711332	0.200825	0.122807	0.0641393	0.0609115	0.185935	0.151208	0.22817	0.12606	0.143561	0.167685	0.11965	0.13988	0.143561
	311	0.0473411	0.029985	0.0288082	0.0419821	0.0600996	0.0451737	0.198963	0.0585116	0.037254	0.096739	0.0256877	0.153583	0.0656252	0.00826328	0.0029711	0.107741	0.1315	0.171533	0.0852369	0.0710875	0.0956024	0.0390532	0.0756963	0.0761905	0.0998203	0.0805059	0.0362829	0.0920831	0.105325	0.0896403	0.216436	0.114186	0.0945928	0.12714	0.0632518	0.18473	0.111145	0.0568499	0.0539033	0.17058	0.137794	0.210818	0.114186	0.130599	0.153342	0.108196	0.12714	0.130599
	323	0.0348943	0.0176329	0.0246044	0.0169559	0.0499953	0.0427079	0.177256	0.0518471	0.0353611	0.0898143	0.0258382	0.144877	0.0701101	0.0101037	0.0120687	0.0917391	0.103713	0.143271	0.0505539	0.0552054	0.079459	0.0375154	0.0728791	0.0680036	0.0899302	0.0720548	0.0317538	0.0827542	0.0950475	0.0804927	0.199897	0.103303	0.0850798	0.115412	0.0562369	0.169727	0.100467	0.0503887	0.0477037	0.15632	0.125402	0.194539	0.103303	0.118652	0.140031	0.0977198	0.115412	0.118652
	335	0.0227574	0.0085446	0.0223646	0.00587942	0.0427817	0.0462541	0.159944	0.0491168	0.0268365	0.076992	0.0232034	0.127533	0.0516953	0.00934707	0.0100877	0.0828266	0.0848274	0.117515	0.035832	0.0443461	0.0645906	0.0403408	0.0670141	0.0656951	0.0809634	0.0644606	0.0277697	0.0743247	0.0857082	0.0722363	0.184363	0.0933793	0.0764742	0.104666	0.049946	0.155744	0.0907419	0.0446164	0.0421756	0.14308	0.114008	0.179269	0.0933793	0.107693	0.127731	0.0881891	0.104666	0.107693
	347	0.0097378	0.00346353	0.0141428	0.0140555	0.0340002	0.0433635	0.140706	0.0336182	0.0184853	0.0594116	0.0150923	0.09672	0.0393716	0.0067495	0.00934255	0.0682519	0.0777179	0.0950944	0.0309613	0.0410219	0.0475223	0.036705	0.0656736	0.0597179	0.0728107	0.0576146	0.0242791	0.0666854	0.0771982	0.0647618	0.169748	0.0843062	0.068667	0.0947969	0.044323	0.142685	0.0818605	0.0394775	0.0372638	0.13076	0.103506	0.16492	0.0843062	0.0976163	0.116341	0.079495	0.0947969	0.0976163
	359	0.012618	0.0034694	0.00628136	-0.000538274	0.0213658	0.0339481	0.125829	0.0265973	0.012279	0.0525869	0.00878833	0.0817585	0.0339383	0.00524612	0.00535786	0.0611004	0.0725951	0.0739742	0.0218017	0.0377194	0.0400399	0.0239844	0.0561693	0.0527826	0.0653631	0.0514105	0.0212253	0.059728	0.0694081	0.0579613	0.155974	0.0759747	0.0615495	0.0856959	0.0393073	0.130468	0.0737136	0.0349114	0.0329078	0.119274	0.0937909	0.151414	0.0759747	0.0883141	0.105757	0.0715283	0.0856959	0.0883141
	371	0.0143206	0.000786724	0.00545208	0.00549071	0.0201779	0.0241577	0.112516	0.0194746	0.0114601	0.0488664	0.00704642	0.0753632	0.0282972	0.00313704	0.00365619	0.0484665	0.066005	0.0629752	0.0228389	0.0301418	0.0333187	0.0143286	0.0444835	0.0352921	0.0585993	0.0458227	0.0185434	0.0534293	0.0623181	0.0518111	0.143016	0.0683672	0.055099	0.0773488	0.0348214	0.11906	0.0662827	0.0308424	0.029033	0.108589	0.0848499	0.138724	0.0683672	0.0797728	0.0959719	0.0642696	0.0773488	0.0797728
	383	0.0249957	0.00488462	0.0143585	0.00367914	0.0256574	0.0177726	0.0954404	0.0139345	0.00609874	0.0419244	0.00944776	0.0646876	0.0216355	0.00378567	-0.00153741	0.0435718	0.0456197	0.0507207	0.0225405	0.0173907	0.0295873	0.0126772	0.0363507	0.0197234	0.0524675	0.0407982	0.0161848	0.0477369	0.0558771	0.0462586	0.130831	0.0614338	0.0492635	0.0697081	0.0308038	0.108409	0.0595176	0.0272115	0.0255816	0.0986472	0.0766382	0.126805	0.0614338	0.0719457	0.0869437	0.0576683	0.0697081	0.0719457
	395	0.0110003	0.00399977	0.0196136	0.00312986	0.0181463	0.00494733	0.085671	0.0132814	0.0166149	0.0345668	0.00955727	0.0560262	0.0163712	0.000345678	-1.35164e-05	0.0343101	0.0340762	0.0493668	0.0129157	0.0110169	0.0244934	0.0137163	0.0333735	0.00728564	0.0468748	0.0362504	0.0141152	0.0425602	0.0499908	0.0412139	0.119361	0.0550785	0.0439514	0.0626758	0.0272135	0.0984529	0.0533229	0.0239787	0.022514	0.0893851	0.0690564	0.115599	0.0550785	0.0647343	0.0785723	0.0516296	0.0626758	0.0647343
	407	0.00762929	0.00372987	0.00845659	0.0152955	0.0194141	0.00318542	0.0681989	0.0120229	0.0171314	0.0267761	0.00319706	0.0572968	0.0115683	0.00144578	0.00125299	0.0305319	0.0302344	0.046941	0.00947627	0.00530783	0.0232345	0.014631	0.0278791	0.0121174	0.041774	0.0321344	0.0122909	0.0378525	0.0446114	0.0366307	0.108609	0.0492529	0.039116	0.0562028	0.0239936	0.0891861	0.0476501	0.0210894	0.0197771	0.0807945	0.0620557	0.105107	0.0492529	0.0580895	0.070809	0.0461054	0.0562028	0.0580895
	419	0.00247863	-0.00138692	0.0064015	0.0157809	0.0110648	0.00446586	0.0528128	0.00881662	0.0099659	0.022432	0.00634056	0.0576993	0.00846085	0.000588586	-0.00390673	0.0251679	0.0207204	0.0391207	0.00670717	0.0080948	0.0129588	0.0117491	0.0134976	0.0111932	0.0371334	0.0284188	0.0106734	0.0335822	0.0397076	0.0324774	0.0985076	0.0439261	0.0347256	0.0502593	0.0210911	0.0805421	0.0424684	0.0184936	0.0173222	0.0728085	0.0556068	0.0952625	0.0439261	0.0519817	0.0636263	0.0410644	0.0502593	0.0519817
	431	-0.00308304	-0.00300956	0.0186236	0.0212856	0.010784	0.00807133	0.0390956	0.0042013	0.00354951	0.0165473	0.00169006	0.0468267	0.00790264	0.00223306	-0.00306718	0.0222029	0.0190194	0.0341567	0.00718256	0.0149346	0.00943857	0.0115964	0.0114712	0.0104785	0.0328941	0.0250494	0.00924705	0.0296922	0.0352192	0.0286975	0.088986	0.0390362	0.0307224	0.0447815	0.0184869	0.0724474	0.0377164	0.0161726	0.015131	0.0653538	0.0496452	0.0859928	0.0390362	0.0463469	0.0569584	0.036446	0.0447815	0.0463469
	443	-0.00591058	-0.00739411	0.0139701	0.0221529	0.0103075	0.00501775	0.0435412	0.00444336	0.00987885	0.0126664	-0.00136181	0.0343917	0.0116285	0.00239426	-0.000424289	0.0150871	0.0144224	0.0354703	0.00260749	0.0152266	0.0087	0.0136455	0.0172359	0.00930256	0.0290089	0.0219835	0.00798695	0.0261369	0.0310982	0.0252459	0.080033	0.0345339	0.0270603	0.0397184	0.0161481	0.0648883	0.0333452	0.0140951	0.0131728	0.0584157	0.0441184	0.0772869	0.0345339	0.0411335	0.0507519	0.0322017	0.0397184	0.0411335
	455	-0.00958653	-0.0107913	0.0217422	0.0177225	0.0210204	0.00180628	0.0492692	0.000774002	0.00712679	0.0132933	-0.00874451	0.0225648	0.0131083	0.002201	0.00161231	0.0130266	0.012847	0.0397293	-0.00465268	0.017363	0.00400286	0.0112105	0.0182095	0.0142285	0.0254715	0.0192127	0.00686811	0.0229089	0.0273388	0.0221149	0.0716059	0.0304145	0.0237322	0.0350673	0.0140392	0.0578218	0.0293497	0.0122276	0.0114152	0.051951	0.0390257	0.0691019	0.0304145	0.0363395	0.0450086	0.028326	0.0350673	0.0363395
	467	-0.00414335	-0.00629422	0.0143271	0.00341268	0.0136206	0.00575735	0.0508127	0.000407744	0.00706477	0.00576958	-0.00627523	0.0198657	0.0113058	0.00493793	-0.00349577	0.0110498	0.00420753	0.0318935	-0.00286264	0.0179689	0.0023767	0.0130956	0.0137999	0.0107969	0.0222507	0.0167078	0.0058808	0.0199779	0.0239095	0.0192746	0.0636614	0.0266463	0.0207076	0.0307961	0.0121477	0.0512027	0.0256982	0.0105581	0.00984658	0.0459146	0.0343351	0.0613941	0.0266463	0.0319327	0.0396971	0.0247874	0.0307961	0.0319327
	479	0.000240027	-0.00375944	0.0169488	-0.0164747	0.00891529	0.00663465	0.0371569	-0.00468235	-0.000257009	0.00643747	-0.000323355	0.016677	0.00716565	0.00533835	-0.0038831	0.00900142	0.00647323	0.0172431	-0.00581072	0.0130881	0.00183551	0.0091791	0.011398	0.00701569	0.0192992	0.0144277	0.00500685	0.0172988	0.0207616	0.0166806	0.0561895	0.023178	0.0179407	0.0268505	0.0104469	0.045018	0.0223404	0.00906176	0.00844274	0.0402921	0.0299898	0.0541528	0.023178	0.027858	0.0347578	0.0215361	0.0268505	0.027858
	491	-0.00432864	0.00224688	0.0331449	-0.0100282	0.00367463	0.00355673	0.0233628	-0.00633584	0.00655226	0.00168628	0.00410495	0.0222671	-0.0051083	0.00722269	-0.000782823	0.0154894	0.00606738	0.0105737	-0.00353621	0.0106338	-0.000179424	0.00778896	0.0197962	0.00459804	0.0166054	0.0123614	0.00422823	0.0148603	0.0178832	0.0143216	0.0491833	0.0199978	0.0154199	0.0232189	0.0089093	0.0392571	0.0192644	0.00771293	0.00717914	0.0350716	0.0259784	0.0473705	0.0199978	0.0241039	0.0301796	0.0185606	0.0232189	0.0241039
	503	-0.00247922	-0.00204021	0.0155548	-0.00361416	0.00307868	0.000779918	0.0165459	-0.00582507	0.00358535	0.00481685	0.00381519	0.017523	-0.000841243	0.00369074	0.000223528	0.0169457	0.00397269	0.0123522	-0.00393216	0.0047852	-0.00122666	0.00679522	0.010955	0.002698	0.0141453	0.0104872	0.00353622	0.0126391	0.0152498	0.0121747	0.042592	0.0170803	0.0131218	0.0198747	0.00752181	0.0338717	0.016445	0.00649951	0.00604411	0.0302064	0.0222739	0.0409967	0.0170803	0.0206437	0.0259349	0.0158358	0.0198747	0.0206437
	515	0.000696169	-0.00394437	-0.00235831	-0.00310754	0.0151938	0.000459638	0.0291045	0.00199467	0.00499011	0.00372526	0.00321725	0.0110816	-0.00408641	0.0073436	0.00511798	0.00820314	-0.00343563	0.00927624	-0.00412974	0.00734411	-0.00103154	0.00946044	0.0153549	-0.0049808	0.0118853	0.00877653	0.00292115	0.0106035	0.0128265	0.0102089	0.0363765	0.0143887	0.0110141	0.0167787	0.00626987	0.0288246	0.0138463	0.00540797	0.00502459	0.0256603	0.018835	0.0349927	0.0143887	0.0174373	0.0219799	0.0133264	0.0167787	0.0174373
	527	-0.00187682	-0.000959806	0.0153029	-0.0162177	0.00328261	-0.00162775	0.0306171	0.0100563	-0.000370088	0.00448943	0.00505283	0.0126386	0.00120463	0.0116746	0.00234775	0.0042867	0.00268774	0.00309351	-0.00716321	0.0111014	0.00598185	0.010687	0.0147301	-0.000357641	0.00981346	0.00721874	0.00237244	0.00874231	0.0106012	0.00841283	0.0305341	0.0119104	0.0090852	0.0139176	0.00513703	0.0241108	0.0114556	0.0044231	0.00410601	0.0214277	0.0156481	0.0293552	0.0119104	0.0144715	0.0183006	0.0110199	0.0139176	0.0144715
	539	-0.00855662	-0.00260035	0.00585929	-0.0115624	-0.00305312	-0.00290532	0.022232	0.00259243	0.00570994	-6.89342e-05	0.00424643	0.0136043	0.00164144	0.0107999	0.00280837	0.0111404	0.00779612	-0.00329193	-0.00404048	0.00999667	0.00126042	0.00615321	0.00785625	0.00286685	0.00791906	0.00580373	0.00188299	0.00704474	0.00856291	0.0067761	0.0250294	0.00963447	0.00732447	0.0112805	0.00411207	0.0196973	0.00926202	0.00353457	0.00327844	0.0174765	0.0127026	0.0240492	0.00963447	0.0117355	0.0148869	0.00890538	0.0112805	0.0117355
	551	-0.00600468	5.71433e-05	0.00156981	-0.00948143	-0.0044794	-0.00426565	0.00898087	-0.003493	0.0104096	0.00482842	0.00170373	0.01096	-0.000605535	0.00340144	0.00400438	0.0071319	0.00176662	-0.000228074	-0.00609044	0.00698268	-0.00285729	0.00774899	0.0136993	-0.00042707	0.00618477	0.00451642	0.00144878	0.00549439	0.00669385	0.00528248	0.0198277	0.00754222	0.00571515	0.00884797	0.00318946	0.0155513	0.0072472	0.00273711	0.00253676	0.0137755	0.00997832	0.0190404	0.00754222	0.00920937	0.011718	0.00696484	0.00884797	0.00920937
	563	-0.00259559	0.00364004	0.0114475	-0.0080519	-0.00681694	-0.00628398	0.00240953	-0.00635315	0.00499956	0.00700287	-0.00162216	0.00409085	0.00149081	0.00290764	-0.00229033	0.000515263	-0.00294211	-0.00521012	-0.00591493	0.00572104	-0.0040727	0.00693303	0.0162513	-0.00366567	0.00459444	0.00334336	0.00106162	0.00407613	0.00497713	0.0039172	0.0149381	0.00561571	0.00424178	0.00660045	0.0023553	0.0116783	0.00539353	0.00201813	0.00186898	0.0103285	0.00745454	0.0143371	0.00561571	0.00687336	0.00877175	0.005181	0.00660045	0.00687336
	575	-0.00736726	0.00527455	0.0171476	-0.02003	-0.00229626	-0.00312493	-0.000506249	-0.0053889	-0.00384582	0.00449592	-0.00261688	0.00298187	0.00346009	-0.00236979	-0.00634548	-0.00659832	-0.00613248	-0.0132235	0.000242686	0.00555734	-0.00403823	0.0026372	0.0193266	-0.00659622	0.00313909	0.00227672	0.000714399	0.00278142	0.00340349	0.00267186	0.010349	0.00384523	0.00289567	0.00452767	0.00159713	0.00806545	0.00369146	0.00136639	0.00126446	0.00712252	0.00512067	0.0099273	0.00384523	0.00471705	0.006037	0.00354444	0.00452767	0.00471705
	587	0.000947049	0.00105386	0.0110277	-0.00998604	0.00113229	0.001658	-0.00137828	-0.00448706	-0.00441317	0.00129228	-0.00175106	0.00107169	0.00498998	-0.0030136	-0.000567634	-0.00495973	-0.004731	-0.01012	0.0020289	0.000796054	0.000377183	0.00198631	0.00967031	-0.000357217	0.00180413	0.00130432	0.00040495	0.00159661	0.00195772	0.00153311	0.00602107	0.00221462	0.00166287	0.00261222	0.000911836	0.00467788	0.00212516	0.000778983	0.000720362	0.00412478	0.00295832	0.00577267	0.00221462	0.00272269	0.00349414	0.00203965	0.00261222	0.00272269
	599	-0.0023879	-0.00221389	0.000683611	-0.00218865	0.00506543	0.000547428	0.000756623	-0.000835246	-0.00212598	9.81186e-05	-0.00103787	0.00326597	-0.00499379	-0.00194399	1.72575e-05	0.00164545	-0.00484991	-0.00599976	0.000622216	0.00144932	0.00131631	-0.00243006	0.00389099	-0.000473645	0.000574268	0.000413757	0.000128213	0.00050755	0.000623711	0.000487153	0.00194502	0.000706521	0.000528842	0.000834922	0.000290578	0.00150646	0.000677668	0.000247921	0.000229118	0.00132636	0.000946907	0.0018638	0.000706521	0.000870646	0.00112063	0.000650108	0.000834922	0.000870646

## Sheet: Fig 2G
Figure 2 G
	Xylem water flow rates (cm3/d) for values in (m3/s) see Supplementary Table 2
	WT	CDEF	sgn3 myb36
	0.0085	0.0128	0.0193
	0.0093	0.0131	0.0101
	0.0123	0.0143	0.0121
	0.0088	0.0122	0.0147
	0.0083	0.0163	0.0107
	0.0089	0.0148	0.0115
	0.0056	0.0129	0.0192
	0.008	0.0152	0.0151
	0.0087	0.0151	0.011
	0.0076	0.0161
	0.0102	0.0128
	0.0062	0.0139
	0.0081	0.0118
	0.0106	0.0123
	0.0108	0.0172
	0.0065	0.0177
	0.0073	0.0163
	0.0057	0.0124
	0.008
	0.0075
	0.0069
	0.0082
	0.0076
	0.0075
